# Supplementary material for: (Z)-3-Chloro-3-phenyl-N-[(S)-1-phenyl­ethyl]prop-2-enamide
Source: Acta Crystallogr Sect E Struct Rep Online. 2008 Jul 5;64(Pt 8):o1372. doi: 10.1107/S160053680801876X (PMC2962220; doi:10.1107/S160053680801876X)
Supplement: Supplementary file 1 [file e-64-o1372-sup1.cif]

##############################################################################
###                                                                        ###
###        Electronic paper (Acta Crystallographica Section E)             ###
###                                                                        ###
##############################################################################
#                                                                            #
# This CIF contains the data in a paper accepted for publication in Acta     #
# Crystallographica Section E. It conforms to the requirements of Notes      #
# for Authors for Section E, and has been peer reviewed under the auspices   #
# of the IUCr Commission on Journals.                                        #
#                                                                            #
# Full details of the Crystallographic Information File format               #
# are given in the paper "The Crystallographic Information File (CIF):       #
# a New Standard Archive File for Crystallography" by S. R. Hall, F. H.      #
# Allen and I. D. Brown [Acta Cryst. (1991), A47, 655-685].                  #
#                                                                            #
# The current version of the core CIF dictionary is obtainable from          #
# ftp://ftp.iucr.org/pub/cif_core.dic. The current version number is 2.4.    #
#                                                                            #
# Software is freely available for graphical display of the structure(s) in  #
# this CIF.  For information consult the CIF home page http://www.iucr.org/  #
# cif/home.html                                                              #
#                                                                            #
# This file may be used for bona fide research purposes within the           #
# scientific community so long as proper attribution is given to the journal # 
# article from which it was obtained.                                        #
#                                                                            #
##############################################################################
                                             
data_global
_audit_creation_method     SHELXL-97
_journal_date_recd_electronic     2008-06-13
_journal_date_accepted     2008-06-20
_journal_name_full     'Acta Crystallographica, Section E'
_journal_year     2008
_journal_volume     64
_journal_issue      8
_journal_page_first     o1372
_journal_page_last     o1372
_journal_paper_category     QO
_journal_coeditor_code     HB2746
_publ_contact_author_name     'Dr. Alexander Brice\~no'
_publ_contact_author_address
;
 Centro de Qu\'imica
 Instituto Venezolano de Investigaciones Cient\'ifica (IVIC)
 Apartado 21827
 Caracas 1020-A
 Venezuela
;
_publ_contact_author_email     abriceno@ivic.ve
_publ_contact_author_fax     '(58-212) 504-1350'
_publ_contact_author_phone     '(58-212) 504-1320'
_publ_section_title
;
(<i>Z</i>)-3-Chloro-3-phenyl-<i>N</i>-[(<i>S</i>)-1-phenylethyl]prop-2-enamide
;
loop_
    _publ_author_name
    _publ_author_address
    'Neudo A. Urdaneta'
;
 Laboratorio de Organica 210
 Departamento de Qu\'imica
 Universidad Simon Bolivar
 Apartado 47206
 Caracas 1080-A
 Venezuela
;
    'Teresa Gonz\'alez'
;
 Centro de Qu\'imica
 Instituto Venezolano de Investigaciones Cient\'ifica (IVIC)
 Apartado 21827
 Caracas 1020-A
 Venezuela
;
    'Alexander Brice\~no'
;
 Centro de Qu\'imica
 Instituto Venezolano de Investigaciones Cient\'ifica (IVIC)
 Apartado 21827
 Caracas 1020-A
 Venezuela
;
_publ_section_synopsis     .
data_I
_chemical_name_systematic
;
(<i>Z</i>)-3-Chloro-3-phenyl-<i>N</i>-[(<i>S</i>)-1-phenylethyl]prop-2-enamide
;
_chemical_name_common     ?
_chemical_formula_moiety     'C17 H16 Cl N O'
_chemical_formula_sum     'C17 H16 Cl N O'
_chemical_formula_iupac     'C17 H16 Cl N O'
_chemical_formula_weight     285.76
_chemical_melting_point     ?
_symmetry_cell_setting     orthorhombic
_symmetry_space_group_name_H-M     'P 21 21 21'
_symmetry_space_group_name_Hall     'P 2ac 2ab'
loop_
    _symmetry_equiv_pos_as_xyz
    'x, y, z'
    'x+1/2, -y+1/2, -z'
    '-x, y+1/2, -z+1/2'
    '-x+1/2, -y, z+1/2'
_cell_length_a     9.803(3)
_cell_length_b     14.976(5)
_cell_length_c     20.823(6)
_cell_angle_alpha     90.00
_cell_angle_beta     90.00
_cell_angle_gamma     90.00
_cell_volume     3057.2(15)
_cell_formula_units_Z     8
_cell_measurement_reflns_used     16200
_cell_measurement_theta_min     1.6748
_cell_measurement_theta_max     27.4913
_cell_measurement_temperature     293(2)
_exptl_crystal_description     'Block'
_exptl_crystal_colour     'Colourless'
_exptl_crystal_size_max     0.48
_exptl_crystal_size_mid     0.38
_exptl_crystal_size_min     0.28
_exptl_crystal_density_diffrn     1.242
_exptl_crystal_density_meas     ?
_exptl_crystal_density_method     'not measured'
_exptl_crystal_F_000     1200
_exptl_absorpt_coefficient_mu     0.245
_exptl_absorpt_correction_type     multi-scan
_exptl_absorpt_process_details     '(Jacobson, 1998)'
_exptl_absorpt_correction_T_min     0.897
_exptl_absorpt_correction_T_max     0.985
_exptl_special_details
;
;
_diffrn_ambient_temperature     293(2)
_diffrn_radiation_type     MoK\a
_diffrn_radiation_wavelength     0.71070
_diffrn_radiation_source     'Normal-focus sealed tube'
_diffrn_radiation_monochromator     graphite
_diffrn_measurement_device_type     'Rigaku AFC-7S Mercury'
_diffrn_measurement_device     'Mercury (2x2 bin mode)'
_diffrn_measurement_method     '\w '
_diffrn_detector_area_resol_mean     ?
_diffrn_reflns_number     32660
_diffrn_reflns_av_R_equivalents     0.0634
_diffrn_reflns_av_sigmaI/netI     0.0672
_diffrn_reflns_theta_min     1.67
_diffrn_reflns_theta_max     27.95
_diffrn_reflns_theta_full     25.00
_diffrn_measured_fraction_theta_max     0.809
_diffrn_measured_fraction_theta_full     0.974
_diffrn_reflns_limit_h_min     -8
_diffrn_reflns_limit_h_max     11
_diffrn_reflns_limit_k_min     -17
_diffrn_reflns_limit_k_max     17
_diffrn_reflns_limit_l_min     -24
_diffrn_reflns_limit_l_max     24
_diffrn_standards_number     0
_diffrn_standards_interval_count     0
_diffrn_standards_interval_time     0
_diffrn_standards_decay_%     0
_refine_special_details
;
Refinement of <i>F</i>^2^ against ALL reflections. The weighted <i>R</i>-factor
<i>wR</i> and goodness of fit <i>S</i> are based on <i>F</i>^2^, conventional
<i>R</i>-factors <i>R</i> are based on <i>F</i>, with <i>F</i> set to zero for
negative <i>F</i>^2^. The threshold expression of <i>F</i>^2^ >
\s(<i>F</i>^2^) is used only for calculating <i>R</i>-factors(gt) <i>etc</i>.
and is not relevant to the choice of reflections for refinement.
<i>R</i>-factors based on <i>F</i>^2^ are statistically about twice as large
as those based on <i>F</i>, and <i>R</i>- factors based on ALL data will be
even larger.
;
_reflns_number_total     5802
_reflns_number_gt     3687
_reflns_threshold_expression     I>2\s(I)
_refine_ls_structure_factor_coef     Fsqd
_refine_ls_matrix_type     full
_refine_ls_R_factor_all     0.1212
_refine_ls_R_factor_gt     0.0701
_refine_ls_wR_factor_gt     0.1371
_refine_ls_wR_factor_ref     0.1609
_refine_ls_goodness_of_fit_ref     1.071
_refine_ls_restrained_S_all     1.071
_refine_ls_number_reflns     5802
_refine_ls_number_parameters     362
_refine_ls_number_restraints     0
_refine_ls_hydrogen_treatment     constr
_refine_ls_weighting_scheme     calc
_refine_ls_weighting_details
         'calc w=1/[\s^2^(Fo^2^)+(0.0533P)^2^+1.3975P] where P=(Fo^2^+2Fc^2^)/3'
_atom_sites_solution_hydrogens     'difmap and geom'
_atom_sites_solution_primary     direct
_atom_sites_solution_secondary     difmap
_refine_ls_shift/su_max     0.000
_refine_ls_shift/su_mean     0.000
_refine_diff_density_max     0.182
_refine_diff_density_min     -0.282
_refine_ls_extinction_method     'SHELXLTL-NT (Sheldrick, 2008)'
_refine_ls_extinction_coef     0.0040(7)
_refine_ls_extinction_expression
                                  'Fc^*^=kFc[1+0.001xFc^2^\l^3^/sin(2\q)]^-1/4^'
_refine_ls_abs_structure_details     'Flack (1983), 1693 Friedel pairs'
_refine_ls_abs_structure_Flack     -0.03(9)
loop_
    _atom_type_symbol
    _atom_type_description
    _atom_type_scat_dispersion_real
    _atom_type_scat_dispersion_imag
    _atom_type_scat_source
    'C' 'C' 0.0033 0.0016
                         'International Tables Vol C Tables 4.2.6.8 and 6.1.1.4'
    'H' 'H' 0.0000 0.0000
                         'International Tables Vol C Tables 4.2.6.8 and 6.1.1.4'
    'Cl' 'Cl' 0.1484 0.1585
                         'International Tables Vol C Tables 4.2.6.8 and 6.1.1.4'
    'N' 'N' 0.0061 0.0033
                         'International Tables Vol C Tables 4.2.6.8 and 6.1.1.4'
    'O' 'O' 0.0106 0.0060
                         'International Tables Vol C Tables 4.2.6.8 and 6.1.1.4'
_computing_data_collection     'CrystalClear (Rigaku, 2002)'
_computing_cell_refinement     'CrystalClear (Rigaku, 2002)'
_computing_data_reduction     'CrystalStructure (Rigaku/MSC, 2004)'
_computing_structure_solution     'SHELXLTL-NT (Sheldrick, 2008)'
_computing_structure_refinement     'SHELXLTL-NT (Sheldrick, 2008)'
_computing_molecular_graphics
                 'SHELXLTL-NT (Sheldrick, 2008) and DIAMOND (Brandenburg, 1999)'
_computing_publication_material
                         'SHELXLTL-NT (Sheldrick, 2008) and PLATON (Spek, 2003)'
loop_
    _atom_site_type_symbol
    _atom_site_label
    _atom_site_fract_x
    _atom_site_fract_y
    _atom_site_fract_z
    _atom_site_U_iso_or_equiv
    _atom_site_adp_type
    _atom_site_calc_flag
    _atom_site_refinement_flags
    _atom_site_occupancy
    _atom_site_disorder_assembly
    _atom_site_disorder_group
    Cl Cl1 0.22516(10) 0.07828(9) 0.67679(6) 0.0689(4) Uani d . 1 . .
    Cl Cl2 0.67708(13) -0.13296(11) 0.71017(7) 0.0894(5) Uani d . 1 . .
    O O1 0.1409(3) -0.0600(2) 0.58351(14) 0.0657(9) Uani d . 1 . .
    O O2 0.6351(3) -0.0446(3) 0.58420(16) 0.0829(11) Uani d . 1 . .
    N N1 -0.0829(3) -0.0843(2) 0.56625(16) 0.0500(9) Uani d . 1 . .
    H H1N -0.1799 -0.0749 0.5718 0.075 Uiso d R 1 . .
    N N2 0.4251(4) -0.0362(3) 0.54294(19) 0.0606(10) Uani d . 1 . .
    H H2N 0.3285 -0.0424 0.5436 0.091 Uiso d R 1 . .
    C C1 0.0512(4) 0.0668(3) 0.68930(19) 0.0472(10) Uani d . 1 . .
    C C2 -0.0235(4) 0.0157(3) 0.6501(2) 0.0545(12) Uani d . 1 . .
    H H2 -0.1172 0.0186 0.6567 0.065 Uiso calc R 1 . .
    C C3 0.0199(4) -0.0450(3) 0.5976(2) 0.0530(11) Uani d . 1 . .
    C C4 -0.0595(4) -0.1488(3) 0.5152(2) 0.0505(11) Uani d . 1 . .
    H H4 0.0189 -0.1856 0.5275 0.061 Uiso calc R 1 . .
    C C5 -0.0041(4) 0.1173(3) 0.7437(2) 0.0559(12) Uani d . 1 . .
    C C6 -0.1234(5) 0.0899(3) 0.7744(2) 0.0677(13) Uani d . 1 . .
    H H6 -0.1676 0.0382 0.7610 0.081 Uiso calc R 1 . .
    C C7 -0.1763(5) 0.1392(4) 0.8244(2) 0.0772(15) Uani d . 1 . .
    H H7 -0.2560 0.1202 0.8445 0.093 Uiso calc R 1 . .
    C C8 -0.1139(5) 0.2153(4) 0.8451(2) 0.0749(15) Uani d . 1 . .
    H H8 -0.1520 0.2489 0.8781 0.090 Uiso calc R 1 . .
    C C9 0.0041(5) 0.2415(4) 0.8171(2) 0.0771(15) Uani d . 1 . .
    H H9 0.0488 0.2921 0.8322 0.092 Uiso calc R 1 . .
    C C10 0.0592(5) 0.1940(4) 0.7663(3) 0.0736(15) Uani d . 1 . .
    H H10 0.1394 0.2137 0.7471 0.088 Uiso calc R 1 . .
    C C11 -0.1834(5) -0.2102(3) 0.5095(3) 0.0742(15) Uani d . 1 . .
    H H11A -0.2015 -0.2374 0.5503 0.111 Uiso calc R 1 . .
    H H11B -0.1652 -0.2558 0.4782 0.111 Uiso calc R 1 . .
    H H11C -0.2613 -0.1760 0.4963 0.111 Uiso calc R 1 . .
    C C12 -0.0270(4) -0.1055(3) 0.4513(2) 0.0498(11) Uani d . 1 . .
    C C13 -0.0587(5) -0.0188(3) 0.4370(2) 0.0660(13) Uani d . 1 . .
    H H13 -0.1011 0.0165 0.4679 0.079 Uiso calc R 1 . .
    C C14 -0.0291(6) 0.0174(4) 0.3779(3) 0.0816(16) Uani d . 1 . .
    H H14 -0.0522 0.0762 0.3688 0.098 Uiso calc R 1 . .
    C C15 0.0353(6) -0.0344(4) 0.3321(3) 0.0823(17) Uani d . 1 . .
    H H15 0.0554 -0.0101 0.2921 0.099 Uiso calc R 1 . .
    C C16 0.0697(5) -0.1213(4) 0.3450(2) 0.0748(15) Uani d . 1 . .
    H H16 0.1129 -0.1561 0.3141 0.090 Uiso calc R 1 . .
    C C17 0.0391(4) -0.1558(3) 0.4044(2) 0.0598(13) Uani d . 1 . .
    H H17 0.0633 -0.2145 0.4135 0.072 Uiso calc R 1 . .
    C C18 0.5007(4) -0.1343(3) 0.6992(2) 0.0566(12) Uani d . 1 . .
    C C19 0.4457(4) -0.0998(3) 0.6462(2) 0.0562(12) Uani d . 1 . .
    H H19 0.3510 -0.1024 0.6444 0.067 Uiso calc R 1 . .
    C C20 0.5118(4) -0.0577(3) 0.5898(2) 0.0564(12) Uani d . 1 . .
    C C21 0.4705(5) -0.0075(4) 0.4790(2) 0.0692(14) Uani d . 1 . .
    H H21 0.5526 -0.0416 0.4682 0.083 Uiso calc R 1 . .
    C C22 0.4252(5) -0.1776(3) 0.7526(2) 0.0643(13) Uani d . 1 . .
    C C23 0.2911(5) -0.1517(4) 0.7646(2) 0.0753(15) Uani d . 1 . .
    H H23 0.2495 -0.1081 0.7395 0.090 Uiso calc R 1 . .
    C C24 0.2199(7) -0.1923(5) 0.8150(3) 0.104(2) Uani d . 1 . .
    H H24 0.1321 -0.1733 0.8250 0.125 Uiso calc R 1 . .
    C C25 0.2783(10) -0.2597(6) 0.8497(3) 0.118(3) Uani d . 1 . .
    H H25 0.2282 -0.2879 0.8817 0.141 Uiso calc R 1 . .
    C C26 0.4087(9) -0.2858(5) 0.8380(3) 0.110(2) Uani d . 1 . .
    H H26 0.4480 -0.3314 0.8620 0.132 Uiso calc R 1 . .
    C C27 0.4825(6) -0.2440(4) 0.7900(3) 0.0804(16) Uani d . 1 . .
    H H27 0.5725 -0.2608 0.7827 0.096 Uiso calc R 1 . .
    C C28 0.3596(6) -0.0315(4) 0.4295(2) 0.0913(18) Uani d . 1 . .
    H H28A 0.3381 -0.0938 0.4328 0.137 Uiso calc R 1 . .
    H H28B 0.3924 -0.0188 0.3870 0.137 Uiso calc R 1 . .
    H H28C 0.2792 0.0032 0.4377 0.137 Uiso calc R 1 . .
    C C29 0.5052(5) 0.0901(4) 0.4736(2) 0.0669(14) Uani d . 1 . .
    C C30 0.4374(6) 0.1545(4) 0.5075(3) 0.0836(16) Uani d . 1 . .
    H H30 0.3710 0.1374 0.5370 0.100 Uiso calc R 1 . .
    C C31 0.4653(8) 0.2447(5) 0.4992(4) 0.107(2) Uani d . 1 . .
    H H31 0.4184 0.2873 0.5231 0.128 Uiso calc R 1 . .
    C C32 0.5621(9) 0.2707(5) 0.4559(4) 0.113(2) Uani d . 1 . .
    H H32 0.5811 0.3310 0.4502 0.136 Uiso calc R 1 . .
    C C33 0.6305(7) 0.2085(6) 0.4209(4) 0.118(3) Uani d . 1 . .
    H H33 0.6956 0.2267 0.3912 0.142 Uiso calc R 1 . .
    C C34 0.6043(6) 0.1177(5) 0.4292(3) 0.0914(19) Uani d . 1 . .
    H H34 0.6523 0.0757 0.4053 0.110 Uiso calc R 1 . .
loop_
    _atom_site_aniso_label
    _atom_site_aniso_U_11
    _atom_site_aniso_U_22
    _atom_site_aniso_U_33
    _atom_site_aniso_U_12
    _atom_site_aniso_U_13
    _atom_site_aniso_U_23
    Cl1 0.0419(6) 0.0814(9) 0.0833(9) -0.0033(6) 0.0006(5) -0.0198(7)
    Cl2 0.0494(7) 0.1156(12) 0.1032(11) 0.0039(7) -0.0093(7) 0.0216(9)
    O1 0.0387(17) 0.089(3) 0.069(2) 0.0026(16) 0.0028(14) -0.0176(18)
    O2 0.0356(18) 0.127(3) 0.086(2) 0.0029(17) 0.0049(16) 0.012(2)
    N1 0.0369(18) 0.063(2) 0.050(2) -0.0017(17) -0.0002(15) -0.0064(19)
    N2 0.0381(19) 0.074(3) 0.070(3) -0.0029(18) -0.0024(18) 0.005(2)
    C1 0.035(2) 0.058(3) 0.049(3) -0.003(2) -0.0022(18) 0.002(2)
    C2 0.042(2) 0.063(3) 0.059(3) 0.002(2) 0.006(2) 0.005(2)
    C3 0.051(3) 0.059(3) 0.049(3) 0.002(2) 0.003(2) -0.002(2)
    C4 0.050(2) 0.053(3) 0.049(3) 0.003(2) -0.007(2) 0.003(2)
    C5 0.050(2) 0.072(3) 0.046(3) 0.002(2) 0.001(2) -0.004(2)
    C6 0.067(3) 0.074(4) 0.062(3) -0.011(3) 0.017(2) -0.013(3)
    C7 0.068(3) 0.099(4) 0.065(3) -0.007(3) 0.022(3) -0.015(3)
    C8 0.071(3) 0.092(4) 0.061(3) 0.006(3) 0.010(3) -0.023(3)
    C9 0.077(3) 0.081(4) 0.073(4) -0.010(3) 0.013(3) -0.025(3)
    C10 0.059(3) 0.085(4) 0.077(4) -0.010(3) 0.002(3) -0.019(3)
    C11 0.080(3) 0.068(4) 0.075(3) -0.023(3) -0.010(3) -0.003(3)
    C12 0.048(2) 0.060(3) 0.042(3) -0.004(2) -0.0019(18) -0.002(2)
    C13 0.086(4) 0.056(3) 0.056(3) 0.004(3) 0.003(3) 0.006(3)
    C14 0.110(5) 0.059(4) 0.076(4) 0.000(3) 0.005(3) 0.018(3)
    C15 0.103(4) 0.086(5) 0.058(3) -0.022(3) 0.011(3) 0.007(3)
    C16 0.085(4) 0.087(4) 0.053(3) -0.004(3) 0.010(3) -0.009(3)
    C17 0.057(3) 0.067(3) 0.055(3) 0.001(2) -0.001(2) -0.009(3)
    C18 0.042(2) 0.062(3) 0.066(3) 0.004(2) 0.000(2) -0.011(3)
    C19 0.039(2) 0.068(3) 0.061(3) -0.001(2) 0.004(2) -0.002(3)
    C20 0.037(2) 0.063(3) 0.069(3) 0.004(2) 0.003(2) -0.005(2)
    C21 0.057(3) 0.083(4) 0.067(3) 0.006(3) 0.007(2) 0.004(3)
    C22 0.065(3) 0.067(3) 0.060(3) -0.007(3) -0.001(3) -0.017(3)
    C23 0.069(3) 0.083(4) 0.073(3) -0.011(3) 0.010(3) -0.008(3)
    C24 0.089(4) 0.123(6) 0.100(5) -0.024(4) 0.035(4) -0.025(5)
    C25 0.155(8) 0.132(7) 0.066(4) -0.041(6) 0.025(5) -0.001(4)
    C26 0.150(7) 0.110(6) 0.070(4) -0.006(5) 0.011(5) 0.012(4)
    C27 0.093(4) 0.091(4) 0.058(3) 0.001(3) -0.006(3) 0.005(3)
    C28 0.101(4) 0.100(5) 0.073(4) -0.022(3) -0.018(3) 0.002(3)
    C29 0.050(3) 0.088(4) 0.062(3) -0.002(3) -0.005(2) 0.009(3)
    C30 0.083(4) 0.084(5) 0.084(4) -0.003(3) 0.006(3) 0.007(3)
    C31 0.137(6) 0.075(5) 0.108(5) -0.003(4) 0.003(5) 0.011(4)
    C32 0.127(6) 0.088(6) 0.124(7) -0.021(5) -0.027(5) 0.024(5)
    C33 0.098(5) 0.124(7) 0.133(7) -0.027(5) -0.004(5) 0.062(6)
    C34 0.071(4) 0.108(5) 0.096(5) -0.003(3) 0.012(3) 0.019(4)
_geom_special_details
;
All e.s.d.'s (except the e.s.d. in the dihedral angle between two l.s. planes)
are estimated using the full covariance matrix. The cell e.s.d.'s are taken
into account individually in the estimation of e.s.d.'s in distances, angles
and torsion angles; correlations between e.s.d.'s in cell parameters are only
used when they are defined by crystal symmetry. An approximate (isotropic)
treatment of cell e.s.d.'s is used for estimating e.s.d.'s involving l.s.
planes.
;
loop_
    _geom_bond_atom_site_label_1
    _geom_bond_atom_site_label_2
    _geom_bond_site_symmetry_2
    _geom_bond_distance
    _geom_bond_publ_flag
    Cl1 C1 . 1.734(4) n
    Cl2 C18 . 1.745(4) ?
    O1 C3 . 1.242(5) n
    O2 C20 . 1.231(5) n
    N1 C3 . 1.338(5) n
    N1 C4 . 1.455(5) n
    N1 H1N . 0.9677 ?
    N2 C20 . 1.333(6) n
    N2 C21 . 1.469(6) n
    N2 H2N . 0.9518 ?
    C1 C2 . 1.338(6) ?
    C1 C5 . 1.467(6) ?
    C2 C3 . 1.483(6) ?
    C2 H2 . 0.9300 ?
    C4 C12 . 1.513(6) ?
    C4 C11 . 1.528(6) ?
    C4 H4 . 0.9800 ?
    C5 C10 . 1.387(7) ?
    C5 C6 . 1.394(6) ?
    C6 C7 . 1.378(6) ?
    C6 H6 . 0.9300 ?
    C7 C8 . 1.363(7) ?
    C7 H7 . 0.9300 ?
    C8 C9 . 1.353(7) ?
    C8 H8 . 0.9300 ?
    C9 C10 . 1.385(7) ?
    C9 H9 . 0.9300 ?
    C10 H10 . 0.9300 ?
    C11 H11A . 0.9600 ?
    C11 H11B . 0.9600 ?
    C11 H11C . 0.9600 ?
    C12 C13 . 1.369(6) ?
    C12 C17 . 1.394(6) ?
    C13 C14 . 1.376(7) ?
    C13 H13 . 0.9300 ?
    C14 C15 . 1.382(7) ?
    C14 H14 . 0.9300 ?
    C15 C16 . 1.370(7) ?
    C15 H15 . 0.9300 ?
    C16 C17 . 1.374(7) ?
    C16 H16 . 0.9300 ?
    C17 H17 . 0.9300 ?
    C18 C19 . 1.332(6) ?
    C18 C22 . 1.484(7) ?
    C19 C20 . 1.483(6) ?
    C19 H19 . 0.9300 ?
    C21 C29 . 1.504(8) ?
    C21 C28 . 1.541(7) ?
    C21 H21 . 0.9800 ?
    C22 C27 . 1.382(7) ?
    C22 C23 . 1.394(7) ?
    C23 C24 . 1.399(8) ?
    C23 H23 . 0.9300 ?
    C24 C25 . 1.367(10) ?
    C24 H24 . 0.9300 ?
    C25 C26 . 1.359(9) ?
    C25 H25 . 0.9300 ?
    C26 C27 . 1.385(8) ?
    C26 H26 . 0.9300 ?
    C27 H27 . 0.9300 ?
    C28 H28A . 0.9600 ?
    C28 H28B . 0.9600 ?
    C28 H28C . 0.9600 ?
    C29 C30 . 1.368(7) ?
    C29 C34 . 1.404(7) ?
    C30 C31 . 1.390(8) ?
    C30 H30 . 0.9300 ?
    C31 C32 . 1.366(10) ?
    C31 H31 . 0.9300 ?
    C32 C33 . 1.359(10) ?
    C32 H32 . 0.9300 ?
    C33 C34 . 1.394(9) ?
    C33 H33 . 0.9300 ?
    C34 H34 . 0.9300 ?
loop_
    _geom_angle_atom_site_label_1
    _geom_angle_atom_site_label_2
    _geom_angle_atom_site_label_3
    _geom_angle_site_symmetry_1
    _geom_angle_site_symmetry_3
    _geom_angle
    _geom_angle_publ_flag
    C3 N1 C4 . . 122.0(3) n
    C3 N1 H1N . . 128.2 ?
    C4 N1 H1N . . 109.8 ?
    C20 N2 C21 . . 122.8(4) n
    C20 N2 H2N . . 126.9 ?
    C21 N2 H2N . . 110.1 ?
    C2 C1 C5 . . 124.4(4) ?
    C2 C1 Cl1 . . 120.2(3) n
    C5 C1 Cl1 . . 115.4(3) n
    C1 C2 C3 . . 130.1(4) ?
    C1 C2 H2 . . 115.0 ?
    C3 C2 H2 . . 115.0 ?
    O1 C3 N1 . . 121.6(4) n
    O1 C3 C2 . . 124.0(4) n
    N1 C3 C2 . . 114.4(4) ?
    N1 C4 C12 . . 113.0(3) n
    N1 C4 C11 . . 109.3(4) n
    C12 C4 C11 . . 110.9(3) ?
    N1 C4 H4 . . 107.8 ?
    C12 C4 H4 . . 107.8 ?
    C11 C4 H4 . . 107.8 ?
    C10 C5 C6 . . 117.7(4) ?
    C10 C5 C1 . . 121.5(4) ?
    C6 C5 C1 . . 120.8(4) ?
    C7 C6 C5 . . 120.3(5) ?
    C7 C6 H6 . . 119.9 ?
    C5 C6 H6 . . 119.9 ?
    C8 C7 C6 . . 121.2(5) ?
    C8 C7 H7 . . 119.4 ?
    C6 C7 H7 . . 119.4 ?
    C9 C8 C7 . . 119.4(5) ?
    C9 C8 H8 . . 120.3 ?
    C7 C8 H8 . . 120.3 ?
    C8 C9 C10 . . 120.9(5) ?
    C8 C9 H9 . . 119.6 ?
    C10 C9 H9 . . 119.6 ?
    C9 C10 C5 . . 120.6(5) ?
    C9 C10 H10 . . 119.7 ?
    C5 C10 H10 . . 119.7 ?
    C4 C11 H11A . . 109.5 ?
    C4 C11 H11B . . 109.5 ?
    H11A C11 H11B . . 109.5 ?
    C4 C11 H11C . . 109.5 ?
    H11A C11 H11C . . 109.5 ?
    H11B C11 H11C . . 109.5 ?
    C13 C12 C17 . . 117.8(4) ?
    C13 C12 C4 . . 123.4(4) ?
    C17 C12 C4 . . 118.8(4) ?
    C12 C13 C14 . . 121.3(5) ?
    C12 C13 H13 . . 119.3 ?
    C14 C13 H13 . . 119.3 ?
    C13 C14 C15 . . 119.6(5) ?
    C13 C14 H14 . . 120.2 ?
    C15 C14 H14 . . 120.2 ?
    C16 C15 C14 . . 120.6(5) ?
    C16 C15 H15 . . 119.7 ?
    C14 C15 H15 . . 119.7 ?
    C15 C16 C17 . . 118.7(5) ?
    C15 C16 H16 . . 120.6 ?
    C17 C16 H16 . . 120.6 ?
    C16 C17 C12 . . 121.9(5) ?
    C16 C17 H17 . . 119.0 ?
    C12 C17 H17 . . 119.0 ?
    C19 C18 C22 . . 126.0(4) ?
    C19 C18 Cl2 . . 120.3(4) ?
    C22 C18 Cl2 . . 113.7(4) ?
    C18 C19 C20 . . 130.1(4) ?
    C18 C19 H19 . . 114.9 ?
    C20 C19 H19 . . 114.9 ?
    O2 C20 N2 . . 121.2(4) ?
    O2 C20 C19 . . 124.9(4) ?
    N2 C20 C19 . . 113.9(4) ?
    N2 C21 C29 . . 114.9(4) ?
    N2 C21 C28 . . 108.9(4) ?
    C29 C21 C28 . . 109.6(4) ?
    N2 C21 H21 . . 107.7 ?
    C29 C21 H21 . . 107.7 ?
    C28 C21 H21 . . 107.7 ?
    C27 C22 C23 . . 118.9(5) ?
    C27 C22 C18 . . 122.2(5) ?
    C23 C22 C18 . . 118.9(5) ?
    C22 C23 C24 . . 118.9(6) ?
    C22 C23 H23 . . 120.5 ?
    C24 C23 H23 . . 120.5 ?
    C25 C24 C23 . . 120.6(6) ?
    C25 C24 H24 . . 119.7 ?
    C23 C24 H24 . . 119.7 ?
    C26 C25 C24 . . 120.8(7) ?
    C26 C25 H25 . . 119.6 ?
    C24 C25 H25 . . 119.6 ?
    C25 C26 C27 . . 119.4(7) ?
    C25 C26 H26 . . 120.3 ?
    C27 C26 H26 . . 120.3 ?
    C22 C27 C26 . . 121.3(6) ?
    C22 C27 H27 . . 119.3 ?
    C26 C27 H27 . . 119.3 ?
    C21 C28 H28A . . 109.5 ?
    C21 C28 H28B . . 109.5 ?
    H28A C28 H28B . . 109.5 ?
    C21 C28 H28C . . 109.5 ?
    H28A C28 H28C . . 109.5 ?
    H28B C28 H28C . . 109.5 ?
    C30 C29 C34 . . 117.9(6) ?
    C30 C29 C21 . . 122.4(5) ?
    C34 C29 C21 . . 119.5(5) ?
    C29 C30 C31 . . 121.7(6) ?
    C29 C30 H30 . . 119.1 ?
    C31 C30 H30 . . 119.1 ?
    C32 C31 C30 . . 119.7(7) ?
    C32 C31 H31 . . 120.2 ?
    C30 C31 H31 . . 120.2 ?
    C33 C32 C31 . . 120.1(7) ?
    C33 C32 H32 . . 119.9 ?
    C31 C32 H32 . . 119.9 ?
    C32 C33 C34 . . 120.8(7) ?
    C32 C33 H33 . . 119.6 ?
    C34 C33 H33 . . 119.6 ?
    C33 C34 C29 . . 119.8(7) ?
    C33 C34 H34 . . 120.1 ?
    C29 C34 H34 . . 120.1 ?
loop_
    _geom_hbond_atom_site_label_D
    _geom_hbond_atom_site_label_H
    _geom_hbond_atom_site_label_A
    _geom_hbond_site_symmetry_A
    _geom_hbond_distance_DH
    _geom_hbond_distance_HA
    _geom_hbond_distance_DA
    _geom_hbond_angle_DHA
    _geom_hbond_publ_flag
    N1 H1N O2 1_455 0.97 1.89 2.852(4) 174 yes
    N2 H2N O1 . 0.95 2.04 2.933(5) 157 yes
    C10 H10 Cl1 . 0.93 2.64 3.021(6) 105 yes
    C13 H13 N1 . 0.93 2.55 2.874(5) 101 yes
    C19 H19 O1 . 0.93 2.50 3.315(5) 146 yes
    C27 H27 Cl2 . 0.93 2.65 3.028(6) 105 yes
    C30 H30 N2 . 0.93 2.65 2.951(5) 99 yes
