# Supplementary material for: (Z)-3-Chloro-3-phenyl-N-[(S)-1-phenyl­ethyl]prop-2-enamide
Source: Acta Crystallogr Sect E Struct Rep Online. 2008 Jul 5;64(Pt 8):o1372. doi: 10.1107/S160053680801876X (PMC2962220; doi:10.1107/S160053680801876X)
Supplement: Supplementary file 2 [file e-64-o1372-Isup2.hkl]

# 
# h,k,l, Fc-squared, Fo-squared, sigma(Fo-squared) and status flag 
# 
data_I
_shelx_title '  _CD5908' 
_shelx_refln_list_code          4 
_shelx_F_calc_maximum      233.95 
_exptl_crystal_F_000      1200.00 
_reflns_d_resolution_high  0.7581 
 
loop_ 
 _symmetry_equiv_pos_as_xyz 
 'x, y, z' 
 'x+1/2, -y+1/2, -z' 
 '-x, y+1/2, -z+1/2' 
 '-x+1/2, -y, z+1/2' 
 
_cell_length_a     9.8034 
_cell_length_b    14.9761 
_cell_length_c    20.8234 
_cell_angle_alpha  90.000 
_cell_angle_beta   90.000 
_cell_angle_gamma  90.000 
 
_shelx_F_squared_multiplier     1.000 
 
loop_ 
 _refln_index_h 
 _refln_index_k 
 _refln_index_l 
 _refln_F_squared_calc 
 _refln_F_squared_meas 
 _refln_F_squared_sigma 
 _refln_observed_status 
   2   0   0    54734.32    59202.29    541.11 o 
   4   0   0     3588.86     3565.32     63.54 o 
   6   0   0      529.40      629.21     46.65 o 
   8   0   0       23.38       11.57      7.56 o 
  10   0   0        5.52       22.21     10.07 o 
   1   1   0      658.39      583.75      5.30 o 
   2   1   0      965.61      894.17      7.92 o 
   3   1   0      683.61      640.74      6.44 o 
   4   1   0     2074.56     2300.33     35.31 o 
   5   1   0     4033.25     4418.06     77.16 o 
   6   1   0      669.24      708.06     30.70 o 
   7   1   0      146.16      119.39     13.14 o 
   8   1   0      492.99      529.92     24.69 o 
   9   1   0       19.16       40.49      9.99 o 
  10   1   0       24.34       23.02      8.29 o 
  11   1   0       33.58       34.04      9.30 o 
   0   2   0     2184.18     2163.40     36.02 o 
   1   2   0      360.39      336.36      8.96 o 
   2   2   0     3123.97     3094.55     12.85 o 
   3   2   0     4880.58     4777.12     23.78 o 
   4   2   0       91.78       87.57      2.94 o 
   5   2   0     3773.50     4049.01     50.17 o 
   6   2   0       41.97       42.02      6.02 o 
   7   2   0       23.04       18.34      5.57 o 
   8   2   0      241.48      294.50     23.51 o 
   9   2   0       22.51       36.80      6.15 o 
  10   2   0       44.45       46.34     11.32 o 
  11   2   0        0.14        7.96      6.70 o 
   1   3   0     2984.51     2614.67     30.78 o 
   2   3   0     1767.88     1758.37     19.64 o 
   3   3   0      396.26      396.76     10.78 o 
   4   3   0     1131.66     1183.38     14.50 o 
   5   3   0     2141.46     2144.78     36.16 o 
   6   3   0      941.63      958.25     22.03 o 
   7   3   0      110.93      116.25     11.30 o 
   8   3   0     1405.07     1364.52    137.15 o 
   9   3   0       27.61       35.32      7.82 o 
  10   3   0       44.46       61.15     16.85 o 
  11   3   0        8.56       24.80     12.25 o 
   0   4   0      141.19      148.25      9.08 o 
   1   4   0     1214.14     1136.95     19.65 o 
   2   4   0     3485.22     3086.15     23.88 o 
   3   4   0      623.86      575.85     12.71 o 
   4   4   0        1.62       11.28      4.53 o 
   5   4   0      227.42      231.48     10.88 o 
   6   4   0       31.72       26.75      3.83 o 
   7   4   0      350.81      339.89     25.74 o 
   8   4   0      297.65      332.91     42.00 o 
   9   4   0      101.82      124.21     23.73 o 
  10   4   0       28.46       44.88      9.94 o 
  11   4   0      241.63      145.94     45.45 o 
   1   5   0      133.76      116.68      5.40 o 
   2   5   0     1314.12     1259.08     25.34 o 
   3   5   0     1233.94     1306.35     23.44 o 
   4   5   0      610.86      626.26     20.50 o 
   5   5   0       16.57       14.77      3.15 o 
   6   5   0     1084.19     1147.06     42.56 o 
   7   5   0      184.52      188.76     17.70 o 
   8   5   0      113.84      129.00     35.26 o 
   9   5   0       41.21       49.11     18.15 o 
  10   5   0      189.64      158.81     42.81 o 
  11   5   0        0.02       83.23     38.92 o 
   0   6   0     2944.35     2865.96     54.66 o 
   1   6   0      992.89     1075.87     26.32 o 
   2   6   0      176.79      163.75      6.98 o 
   3   6   0     2265.16     2460.40     37.55 o 
   4   6   0      248.68      227.72     11.60 o 
   5   6   0     2098.52     2332.23     59.98 o 
   6   6   0       64.32       58.95      7.05 o 
   7   6   0      178.99      151.41     18.44 o 
   8   6   0      481.03      587.90     66.45 o 
   9   6   0       14.44       36.36     20.69 o 
  10   6   0        7.13       -8.89     22.36 o 
   1   7   0      914.43      907.16     39.47 o 
   2   7   0       14.72       12.25      5.11 o 
   3   7   0      702.97      681.84     22.39 o 
   4   7   0       17.25       19.58      3.61 o 
   5   7   0      250.72      287.59     18.85 o 
   6   7   0       83.13       70.38      8.86 o 
   7   7   0      229.86      202.98     26.10 o 
   8   7   0       60.44       47.30     14.84 o 
   9   7   0        7.67       82.89     47.68 o 
  10   7   0      305.68      266.79     97.57 o 
   0   8   0      439.77      608.20     40.93 o 
   1   8   0       70.62       54.90      5.81 o 
   2   8   0     1172.63     1350.11     47.81 o 
   3   8   0      584.93      591.77     25.17 o 
   4   8   0      298.19      297.77     18.79 o 
   5   8   0        5.26        9.22      4.74 o 
   6   8   0      738.35      773.11     37.78 o 
   7   8   0      169.80      107.43     18.83 o 
   8   8   0       34.39       36.08     15.30 o 
   9   8   0        2.56      -26.93     26.93 o 
  10   8   0       37.47       24.09     23.01 o 
   1   9   0     1521.36     1723.55     42.82 o 
   2   9   0     1042.86     1150.68     38.30 o 
   3   9   0      199.52      213.81     15.37 o 
   4   9   0       19.94       20.70      5.86 o 
   5   9   0        6.80        8.03      4.76 o 
   6   9   0      713.57      712.37     59.27 o 
   7   9   0       11.37        3.92      4.95 o 
   8   9   0       15.75        0.18      8.52 o 
   9   9   0        1.20       -4.06     42.04 o 
  10   9   0        2.07      -30.50     96.42 o 
   0  10   0      270.33      246.42     23.67 o 
   1  10   0      203.02      205.19     14.01 o 
   2  10   0       25.68       38.22      7.09 o 
   3  10   0        1.35       10.56      4.35 o 
   4  10   0        0.53        8.82      6.05 o 
   5  10   0       36.78       19.85      4.99 o 
   6  10   0      100.09      104.67     10.04 o 
   7  10   0      365.53      300.06     60.54 o 
   8  10   0        1.01       -1.11      6.83 o 
   9  10   0       20.73       63.06     44.00 o 
  10  10   0        2.51      196.18     97.83 o 
   1  11   0      339.92      420.55     31.26 o 
   2  11   0       38.82       35.53      8.54 o 
   3  11   0      297.00      329.00     42.38 o 
   4  11   0       62.61       62.69     12.15 o 
   5  11   0       38.34       14.97     11.70 o 
   6  11   0       84.40       72.83     23.69 o 
   7  11   0        8.77       63.69     37.46 o 
   8  11   0       68.05       32.97     31.32 o 
   9  11   0       12.22       15.74     27.26 o 
   0  12   0        2.74       22.12     14.45 o 
   1  12   0       14.35       13.87     10.25 o 
   2  12   0        0.14       12.86     10.34 o 
   3  12   0        4.01        8.10     13.81 o 
   4  12   0      195.21      144.23     18.53 o 
   5  12   0      163.43      152.73     26.48 o 
   8  12   0        0.16       -7.30     32.37 o 
   9  12   0       33.79       26.21     36.55 o 
   1  13   0       49.93      103.95     42.87 o 
   2  13   0      113.91       75.18     26.69 o 
   3  13   0      195.65      167.41     21.03 o 
   4  13   0        0.78       18.53     18.03 o 
   6  13   0        2.49        8.96     21.61 o 
   7  13   0        0.34       15.28     18.43 o 
   8  13   0        0.47        9.42     31.16 o 
   9  13   0       20.27      -21.54     52.77 o 
   2  14   0      169.56      228.78     61.21 o 
   3  14   0       37.79       28.84     11.86 o 
   4  14   0        0.41       -1.13      9.66 o 
   5  14   0        0.66       24.79     18.61 o 
   7  14   0        0.66        3.56     10.79 o 
   8  14   0        0.98      -37.30     37.30 o 
   9  14   0       14.27       38.05     40.39 o 
   2  15   0       28.45       28.34     51.70 o 
   3  15   0       16.96       32.66     38.08 o 
   4  15   0        9.98       12.99     13.02 o 
   6  15   0       30.73        0.29     25.51 o 
   0  16   0        6.41       26.84     18.21 o 
   1  16   0        3.44       -1.13      8.74 o 
   3  16   0        0.09       14.00     21.42 o 
   4  16   0       17.22       13.32     33.04 o 
   5  16   0       63.77       44.41     41.81 o 
   7  16   0        2.43      -31.32     33.39 o 
   1  17   0        3.88      -23.74     23.74 o 
   2  17   0        0.06       14.28     17.09 o 
   3  17   0       41.51       41.12     38.42 o 
   1   0   1      296.51      191.96     25.89 o 
   2   0   1      294.11      341.10      4.77 o 
   3   0   1      923.37      785.51     15.54 o 
   4   0   1     4092.55     4227.14     54.12 o 
   5   0   1       50.66       26.33      4.44 o 
   6   0   1     1096.58     1146.41     47.32 o 
   7   0   1        9.97       22.94      8.23 o 
   8   0   1        0.85       11.59      7.89 o 
   9   0   1      774.22      875.81     81.32 o 
  10   0   1      295.50      290.56     22.56 o 
  11   0   1      275.99      258.87     42.01 o 
 -11   1   1       84.04       75.12     11.34 o 
 -10   1   1       68.30       78.58     14.47 o 
  -9   1   1       12.01       17.91      7.33 o 
  -8   1   1       71.99       70.12     11.90 o 
  -7   1   1      601.17      593.05     34.53 o 
  -6   1   1      665.73      623.70     31.63 o 
  -5   1   1      106.52      125.44     11.45 o 
  -4   1   1     3195.26     3312.72     32.36 o 
  -3   1   1     1632.42     1581.72     14.70 o 
  -2   1   1      401.72      414.47      5.17 o 
  -1   1   1       56.47       49.25      2.29 o 
   0   1   1     1144.36      991.95      9.34 o 
   1   1   1       67.59       61.44      3.32 o 
   2   1   1      424.79      433.77      4.77 o 
   3   1   1     1587.80     1522.97     14.41 o 
   4   1   1     3197.19     3319.62     31.13 o 
   5   1   1      103.11      104.51      8.02 o 
   6   1   1      686.28      710.37     29.92 o 
   7   1   1      594.85      572.27     33.79 o 
   8   1   1       77.45       89.06     11.34 o 
   9   1   1       14.27       26.20      8.15 o 
  10   1   1       67.48       59.88     11.86 o 
  11   1   1       83.10       53.10     11.75 o 
 -11   2   1       15.88       12.88      8.67 o 
 -10   2   1       96.49      131.92     15.26 o 
  -9   2   1       73.77       65.80     12.86 o 
  -8   2   1      189.64      230.58     24.55 o 
  -7   2   1       91.79       89.34      9.64 o 
  -6   2   1     1129.26     1140.85     60.28 o 
  -5   2   1      452.21      471.61     12.42 o 
  -4   2   1     3041.73     3129.06     27.70 o 
  -3   2   1     1022.81      948.89      9.36 o 
  -2   2   1     2089.46     1817.56     16.30 o 
  -1   2   1     2046.54     1809.52     19.27 o 
   0   2   1       28.80       61.92      3.41 o 
   1   2   1     2053.05     1811.50     18.99 o 
   2   2   1     2081.21     1812.93     17.47 o 
   3   2   1     1026.79      989.81     12.53 o 
   4   2   1     3120.81     3250.74     29.59 o 
   5   2   1      460.90      460.44     12.52 o 
   6   2   1     1106.40     1052.67     44.93 o 
   7   2   1       89.38       84.00      8.20 o 
   8   2   1      181.27      187.32     18.72 o 
   9   2   1       71.52       77.99     11.86 o 
  10   2   1       95.58      114.34     14.38 o 
  11   2   1       16.10       36.95     15.21 o 
 -11   3   1        5.42        3.42     10.27 o 
 -10   3   1      126.14      117.59     17.04 o 
  -9   3   1       34.45       36.62      8.90 o 
  -8   3   1       48.64       59.27     15.25 o 
  -7   3   1       26.33       24.25      6.05 o 
  -6   3   1       66.14       40.82      5.40 o 
  -5   3   1      553.05      530.05     11.50 o 
  -4   3   1     1430.02     1472.34     24.05 o 
  -3   3   1      872.81      810.38     11.89 o 
  -2   3   1     5936.85     5673.55     35.41 o 
  -1   3   1     7675.54     7365.94     47.30 o 
   0   3   1    23596.23    24193.21    142.03 o 
   1   3   1     7683.65     7366.90     44.37 o 
   2   3   1     5827.06     5578.13     33.95 o 
   3   3   1      877.90      817.24     13.09 o 
   4   3   1     1414.49     1481.93     22.26 o 
   5   3   1      548.09      543.06     12.50 o 
   6   3   1       70.51       65.97      6.67 o 
   7   3   1       26.99       38.12      7.27 o 
   8   3   1       49.77       63.72     15.21 o 
   9   3   1       33.31       38.01     10.33 o 
  10   3   1      121.29      112.71     21.43 o 
  11   3   1        5.43       16.19     16.81 o 
 -11   4   1       60.58       48.91     24.14 o 
 -10   4   1        0.61        2.15     10.81 o 
  -9   4   1      175.66      213.44     25.64 o 
  -8   4   1        3.46       14.36     18.08 o 
  -7   4   1      150.46      133.38     18.79 o 
  -6   4   1      289.38      306.64     15.37 o 
  -5   4   1      361.92      359.37     10.18 o 
  -4   4   1     1476.56     1505.78     27.10 o 
  -3   4   1      617.09      576.32     13.63 o 
  -2   4   1     4101.79     3917.58     28.96 o 
  -1   4   1     1120.04     1022.98     18.74 o 
   0   4   1     1292.22     1231.57     21.82 o 
   1   4   1     1086.10     1002.32     19.46 o 
   2   4   1     4092.20     3954.72     27.93 o 
   3   4   1      635.77      602.60     14.04 o 
   4   4   1     1481.79     1548.55     25.91 o 
   5   4   1      356.73      361.60     11.59 o 
   6   4   1      287.62      277.98     17.72 o 
   7   4   1      146.42       96.69     14.59 o 
   8   4   1        3.53        4.99      8.32 o 
   9   4   1      174.22      156.45     30.23 o 
  10   4   1        0.63       -8.37     12.98 o 
  11   4   1       62.41       41.41     33.70 o 
 -11   5   1       37.62       44.21     35.71 o 
 -10   5   1       32.44       22.25     16.52 o 
  -9   5   1       26.77       21.31     12.44 o 
  -8   5   1      113.72       85.74     15.41 o 
  -7   5   1      245.54      252.31     20.74 o 
  -6   5   1      191.66      174.88     11.34 o 
  -5   5   1      783.84      780.02     18.46 o 
  -4   5   1     2897.31     3184.24     47.26 o 
  -3   5   1      913.92      934.98     25.08 o 
  -2   5   1      183.03      169.43      7.52 o 
  -1   5   1       70.13       64.95      3.66 o 
   0   5   1      727.11      710.69     18.91 o 
   1   5   1       70.31       66.60      3.98 o 
   2   5   1      165.05      159.54      6.16 o 
   3   5   1      900.65      881.03     20.08 o 
   4   5   1     2843.88     3165.52     44.46 o 
   5   5   1      811.64      798.06     20.38 o 
   6   5   1      186.18      173.85     12.85 o 
   7   5   1      238.26      215.88     27.66 o 
   8   5   1      119.03       72.01     14.64 o 
   9   5   1       25.94       34.69     11.17 o 
  10   5   1       32.03       28.59     45.28 o 
  11   5   1       38.25       48.73     39.37 o 
 -10   6   1       80.29      101.25     29.01 o 
  -9   6   1      109.30       95.08     33.12 o 
  -8   6   1      192.52      185.87     26.42 o 
  -7   6   1      237.69      255.16     21.27 o 
  -6   6   1       69.20       68.95      6.18 o 
  -5   6   1       86.26       66.59      6.75 o 
  -4   6   1       28.68       26.59      3.32 o 
  -3   6   1      567.19      590.62     24.84 o 
  -2   6   1      943.50      979.95     27.96 o 
  -1   6   1     1820.39     1842.41     37.46 o 
   0   6   1     1641.87     1450.51     34.06 o 
   1   6   1     1817.23     1816.00     35.24 o 
   2   6   1      910.00      952.21     26.02 o 
   3   6   1      550.98      567.11     22.87 o 
   4   6   1       28.40       39.66      4.59 o 
   5   6   1       89.48       83.59      8.14 o 
   6   6   1       75.73       70.71      6.86 o 
   7   6   1      232.46      226.53     22.15 o 
   8   6   1      187.25      181.65     25.34 o 
   9   6   1      111.74      133.40     33.04 o 
  10   6   1       80.86       47.08     31.41 o 
 -10   7   1      217.73      178.62     43.37 o 
  -9   7   1      102.08      219.74     67.22 o 
  -8   7   1      110.21      136.83    133.13 o 
  -7   7   1       72.16       77.87     11.93 o 
  -6   7   1      563.72      563.06     27.75 o 
  -5   7   1       46.88       40.46      5.53 o 
  -4   7   1       49.25       44.19      4.65 o 
  -3   7   1      993.04     1045.16     37.61 o 
  -2   7   1      251.94      261.76     16.21 o 
  -1   7   1      209.51      176.90     10.28 o 
   0   7   1     2775.91     3018.42     58.76 o 
   1   7   1      201.44      172.70     10.12 o 
   2   7   1      258.20      269.53     16.64 o 
   3   7   1      999.94     1061.96     30.07 o 
   4   7   1       50.88       43.21      4.80 o 
   5   7   1       47.07       31.67      5.91 o 
   6   7   1      559.73      562.97     31.38 o 
   7   7   1       69.34       54.36      9.39 o 
   8   7   1      116.20       97.12     21.61 o 
   9   7   1      104.57       77.57     24.65 o 
  10   7   1      217.72      191.41     59.17 o 
 -10   8   1      152.15      136.80     72.30 o 
  -9   8   1        8.39       31.75     45.75 o 
  -8   8   1      189.89      148.93     41.79 o 
  -7   8   1      185.40      177.04     26.01 o 
  -6   8   1       68.94       99.76     11.59 o 
  -5   8   1      409.04      387.36     21.75 o 
  -4   8   1      170.12      174.87     10.99 o 
  -3   8   1      462.89      479.89     25.25 o 
  -2   8   1      524.96      504.52     22.25 o 
  -1   8   1      842.92      839.15     33.38 o 
   0   8   1     1705.32     1962.66     48.28 o 
   1   8   1      841.08      839.39     36.17 o 
   2   8   1      542.61      542.44     20.03 o 
   3   8   1      451.81      463.48     20.39 o 
   4   8   1      163.66      165.19     11.89 o 
   5   8   1      417.39      401.26     23.59 o 
   6   8   1       69.56      101.68     12.20 o 
   7   8   1      181.14      172.44     27.14 o 
   8   8   1      188.92      111.96     51.38 o 
   9   8   1        8.58        4.14     24.25 o 
  10   8   1      153.21      161.87     42.92 o 
 -10   9   1       43.56       70.53     34.02 o 
  -9   9   1        3.25      -23.69     25.75 o 
  -8   9   1        3.61        6.66      9.83 o 
  -7   9   1       38.75       42.94      4.90 o 
  -6   9   1       29.65       44.60      9.19 o 
  -5   9   1      454.04      467.85     23.33 o 
  -4   9   1       75.67       76.48      7.62 o 
  -3   9   1      383.89      360.01     31.80 o 
  -2   9   1       86.22      103.59     11.56 o 
  -1   9   1       30.11       37.54      5.63 o 
   0   9   1      625.09      757.95     28.72 o 
   1   9   1       30.36       28.50      5.74 o 
   2   9   1       79.88      100.93     10.24 o 
   3   9   1      385.96      360.06     21.30 o 
   4   9   1       76.92       72.86      7.12 o 
   5   9   1      449.70      465.93     22.48 o 
   6   9   1       29.87       39.81      7.81 o 
   7   9   1       37.10       36.23      6.79 o 
   8   9   1        3.69       12.65     14.72 o 
   9   9   1        3.46       24.14     34.45 o 
  10   9   1       44.29       66.44     26.98 o 
 -10  10   1       23.46       54.43     29.94 o 
  -9  10   1       31.83       19.52     17.09 o 
  -8  10   1      107.33       68.32     23.84 o 
  -7  10   1       33.34       32.16     19.43 o 
  -6  10   1       66.99       68.96     10.17 o 
  -5  10   1      223.75      201.52     20.61 o 
  -4  10   1       87.30       78.79     12.25 o 
  -3  10   1       69.40       71.72      8.53 o 
  -2  10   1      687.10      745.15     40.67 o 
  -1  10   1      275.30      325.26     19.82 o 
   0  10   1       30.99       31.77      9.27 o 
   1  10   1      277.55      311.82     22.04 o 
   2  10   1      699.61      764.21     39.06 o 
   3  10   1       74.23       78.09      7.50 o 
   4  10   1       87.65       91.19     12.68 o 
   5  10   1      222.66      217.35     18.43 o 
   6  10   1       66.97       54.23      8.86 o 
   7  10   1       32.57       34.22      8.69 o 
   8  10   1      108.66       90.70     26.55 o 
   9  10   1       32.18       -8.05     39.24 o 
  10  10   1       23.45       12.04     24.22 o 
 -10  11   1       16.21       10.47     24.46 o 
  -9  11   1       26.06       19.58     34.12 o 
  -8  11   1       88.02       46.50     25.30 o 
  -7  11   1       14.16       34.58     21.62 o 
  -6  11   1       55.36       58.60     24.61 o 
  -5  11   1      159.88      139.60     17.11 o 
  -4  11   1       37.65       21.45      7.57 o 
  -3  11   1       78.46      101.40     21.52 o 
  -2  11   1      100.98      106.47     21.37 o 
  -1  11   1       47.05       85.52     11.85 o 
   0  11   1      140.46      161.93     17.19 o 
   1  11   1       45.14       47.64     15.83 o 
   2  11   1       98.59       84.41     14.04 o 
   3  11   1       74.87       86.46     14.15 o 
   4  11   1       39.43       40.94      9.30 o 
   5  11   1      164.43      132.63     30.72 o 
   6  11   1       55.36       47.39      9.83 o 
   7  11   1       13.36       21.52     16.24 o 
   9  11   1       25.90       -3.47     38.32 o 
  -9  12   1        8.39       41.62     24.61 o 
  -8  12   1       35.74       13.08     13.78 o 
  -7  12   1       29.67       18.85     20.67 o 
  -6  12   1      136.03      102.43     18.28 o 
  -5  12   1       83.15      163.47     73.14 o 
  -4  12   1      127.82      128.01     18.99 o 
  -3  12   1      121.84      176.67     32.86 o 
  -2  12   1      101.56      101.36     23.50 o 
  -1  12   1       72.31       56.56     25.51 o 
   0  12   1        6.10       20.63     13.52 o 
   1  12   1       71.10       60.41     22.02 o 
   2  12   1      102.63       83.80     20.88 o 
   3  12   1      128.42      148.85     39.64 o 
   4  12   1      124.20       77.15     24.57 o 
   5  12   1       78.95       48.04     14.33 o 
   6  12   1      137.71      261.91     65.57 o 
   8  12   1       33.95       48.00     31.06 o 
   9  12   1        8.52       36.06     31.19 o 
  -9  13   1        1.93      -51.08     51.08 o 
  -8  13   1       21.84        1.50     18.59 o 
  -5  13   1       54.29       36.28     13.47 o 
  -4  13   1       14.39       35.04      8.17 o 
  -3  13   1       91.41      119.93     26.13 o 
  -2  13   1        0.33       19.49     31.17 o 
  -1  13   1       62.64      153.57     59.04 o 
   0  13   1       78.83       42.06     25.11 o 
   1  13   1       61.50       75.78     27.12 o 
   2  13   1        0.41       -2.99     14.83 o 
   3  13   1       90.32       49.72     16.76 o 
   4  13   1       15.43        9.11     12.03 o 
   5  13   1       53.47       26.21     12.98 o 
   9  13   1        1.86      -37.81     42.33 o 
  -9  14   1        7.13        3.28     13.46 o 
  -8  14   1       15.25     1141.44    670.34 o 
  -7  14   1       65.20      130.05     78.87 o 
  -6  14   1       22.02        0.20     24.06 o 
  -3  14   1       28.56       32.52     21.75 o 
  -2  14   1       28.44       79.79     40.77 o 
  -1  14   1       34.30       23.68      9.79 o 
   0  14   1      103.31       57.52     40.90 o 
   1  14   1       33.69      -22.37     25.88 o 
   3  14   1       28.48       11.52     10.28 o 
   4  14   1        7.17        1.23     11.79 o 
   5  14   1       15.68       -4.93     20.85 o 
   6  14   1       22.60       36.47     19.16 o 
  -7  15   1        7.48       -6.72     14.39 o 
  -5  15   1       25.02        6.75     23.33 o 
  -4  15   1       34.77       23.95     17.24 o 
  -3  15   1       32.39       86.57     49.59 o 
  -2  15   1       46.71       53.88     33.32 o 
  -1  15   1        8.74        7.38     16.54 o 
   1  15   1        8.46       20.93     12.39 o 
   2  15   1       45.37       22.09     15.29 o 
   3  15   1       33.75       70.35     28.94 o 
   5  15   1       24.44       -9.43     41.53 o 
   7  15   1        7.79       10.90     16.24 o 
  -3  16   1        7.46      -17.82     32.30 o 
  -2  16   1       30.77        5.92     23.81 o 
  -1  16   1       29.30       54.30     26.61 o 
   1  16   1       28.71       32.85     18.73 o 
   2  16   1       32.06       47.79     17.54 o 
   3  16   1        7.87      -33.07     33.07 o 
   5  16   1        4.00       55.57     45.64 o 
   6  16   1       13.02       42.55     33.93 o 
  -3  17   1        3.05      -23.65     25.52 o 
  -1  17   1       29.11       39.08     36.41 o 
   0  17   1       33.36       22.05     18.94 o 
   1  17   1       28.35       28.77     36.25 o 
   2  17   1        8.89       22.31     24.19 o 
   3  17   1        3.45      -12.95     19.00 o 
   0   0   2      536.54      462.95      6.96 o 
   1   0   2      198.02      179.09      6.81 o 
   2   0   2    12261.74    11937.94     50.47 o 
   3   0   2        1.79        3.65      1.60 o 
   4   0   2     2195.37     2289.39     23.60 o 
   5   0   2      133.94      109.96     10.49 o 
   6   0   2      248.04      251.56     12.40 o 
   7   0   2      304.48      281.58     22.32 o 
   8   0   2       23.56       23.12      7.32 o 
   9   0   2       25.95       35.99      9.20 o 
  10   0   2       45.12       37.68      9.21 o 
  11   0   2        2.40       -4.54      9.28 o 
 -11   1   2       18.87       35.19      8.19 o 
 -10   1   2      127.58      147.17     14.88 o 
  -9   1   2        1.66       19.13     10.13 o 
  -8   1   2      107.81      119.12     15.15 o 
  -7   1   2      356.94      355.76     25.18 o 
  -6   1   2      171.42      199.54     10.34 o 
  -5   1   2     3102.53     3274.99     39.85 o 
  -4   1   2     2158.98     2115.92     19.14 o 
  -3   1   2       28.49       28.71      2.06 o 
  -2   1   2     2897.17     2702.13     24.85 o 
  -1   1   2     1007.66      915.33      8.55 o 
   1   1   2     1014.47      940.41      6.45 o 
   2   1   2     2827.88     2604.90     22.25 o 
   3   1   2       36.23       32.37      2.34 o 
   4   1   2     2128.07     2068.26     21.38 o 
   5   1   2     3129.79     3338.55     41.83 o 
   6   1   2      174.39      206.70     13.11 o 
   7   1   2      352.14      359.86     22.59 o 
   8   1   2      102.30      100.00     13.78 o 
   9   1   2        2.04        9.34      6.28 o 
  10   1   2      125.50      147.33     15.44 o 
  11   1   2       19.64       18.54      8.26 o 
 -11   2   2       30.86       15.20     11.67 o 
 -10   2   2        6.41       24.91      9.99 o 
  -9   2   2        9.22       10.71     11.07 o 
  -8   2   2      545.35      607.97     48.83 o 
  -7   2   2       85.35       91.00     11.92 o 
  -6   2   2     1344.01     1428.15     28.22 o 
  -5   2   2     4073.54     4405.09     53.28 o 
  -4   2   2     1523.16     1498.95     17.23 o 
  -3   2   2      964.38      846.56      9.18 o 
  -2   2   2     3184.53     2877.31     24.03 o 
  -1   2   2    40947.45    44014.09    190.31 o 
   0   2   2     7572.47     6852.52     43.31 o 
   1   2   2    41125.29    44032.29    252.66 o 
   2   2   2     3148.34     2877.82     30.56 o 
   3   2   2      914.55      797.48     11.84 o 
   4   2   2     1547.37     1515.37     17.46 o 
   5   2   2     4022.49     4311.66     51.94 o 
   6   2   2     1331.59     1336.94     44.31 o 
   7   2   2       90.22       76.76      8.96 o 
   8   2   2      535.63      585.96     41.93 o 
   9   2   2        8.68       13.26      8.71 o 
  10   2   2        9.00       20.21      7.75 o 
  11   2   2       31.53       34.76     13.92 o 
 -11   3   2       38.80       35.64     12.61 o 
 -10   3   2      199.67      186.93     17.90 o 
  -9   3   2       95.39       84.19     15.25 o 
  -8   3   2      294.01      328.96     31.77 o 
  -7   3   2      301.28      322.64     18.71 o 
  -6   3   2       13.39        3.21      3.28 o 
  -5   3   2     1917.19     2104.93     34.52 o 
  -4   3   2     1404.32     1578.38     23.77 o 
  -3   3   2     1077.96     1044.42     13.08 o 
  -2   3   2     1747.07     1612.73     16.92 o 
  -1   3   2    11378.30    10790.14     66.54 o 
   0   3   2     2372.89     2239.27     26.83 o 
   1   3   2    11207.56    10706.39     59.12 o 
   2   3   2     1762.75     1623.00     19.74 o 
   3   3   2     1109.39     1084.58     15.59 o 
   4   3   2     1411.45     1543.48     20.96 o 
   5   3   2     1907.37     2153.91     38.22 o 
   6   3   2       10.89        4.45      3.27 o 
   7   3   2      305.28      322.32     20.18 o 
   8   3   2      286.52      333.61     33.24 o 
   9   3   2       98.43       88.00     18.55 o 
  10   3   2      199.38      192.99     19.16 o 
  11   3   2       38.37       35.90     15.44 o 
 -11   4   2       68.77       57.73     23.41 o 
 -10   4   2       43.12       11.61     14.22 o 
  -9   4   2      375.57      422.44     48.75 o 
  -8   4   2      571.46      534.79     48.40 o 
  -7   4   2       19.71       25.25      8.08 o 
  -6   4   2     1215.48     1282.12     35.12 o 
  -5   4   2      138.52      146.10      6.35 o 
  -4   4   2       41.99       38.97      4.16 o 
  -3   4   2      612.29      608.31     15.97 o 
  -2   4   2     2917.38     2892.14     37.38 o 
  -1   4   2     1365.02     1289.81     20.55 o 
   0   4   2    10854.27    10398.71     67.27 o 
   1   4   2     1360.83     1283.39     17.35 o 
   2   4   2     2851.56     2871.70     30.20 o 
   3   4   2      617.94      602.96     21.07 o 
   4   4   2       48.14       37.62      6.55 o 
   5   4   2      133.86      142.44      7.32 o 
   6   4   2     1213.66     1302.46     36.02 o 
   7   4   2       22.72       33.49      6.38 o 
   8   4   2      563.89      402.87     82.55 o 
   9   4   2      380.13      453.47     67.78 o 
  10   4   2       44.91       21.46     10.40 o 
  11   4   2       67.20       30.04     33.80 o 
 -11   5   2       65.24       83.33     58.09 o 
 -10   5   2       23.67       40.53     10.51 o 
  -9   5   2       55.10       45.84     25.43 o 
  -8   5   2      122.65       94.06     17.68 o 
  -7   5   2      281.32      290.45     22.90 o 
  -6   5   2      103.74       92.69      7.40 o 
  -5   5   2     1094.32     1172.19     22.16 o 
  -4   5   2     1287.03     1258.15     31.18 o 
  -3   5   2       81.17       82.57      4.32 o 
  -2   5   2      334.78      305.65     12.60 o 
  -1   5   2     1134.45     1127.54     19.40 o 
   0   5   2     5538.90     5572.42     43.85 o 
   1   5   2     1127.41     1123.90     21.76 o 
   2   5   2      342.33      339.13     12.04 o 
   3   5   2       77.37       83.68      5.53 o 
   4   5   2     1280.65     1318.79     33.42 o 
   5   5   2     1090.11     1201.30     24.60 o 
   6   5   2      107.06       99.90      9.97 o 
   7   5   2      289.16      301.34     32.76 o 
   8   5   2      122.71       74.18     12.49 o 
   9   5   2       51.22       49.60     26.58 o 
  10   5   2       23.48       27.68     12.04 o 
 -10   6   2       82.31      101.00     22.55 o 
  -9   6   2       88.41      127.64     47.64 o 
  -8   6   2      195.93      157.15     23.40 o 
  -7   6   2       57.42       48.01      8.49 o 
  -6   6   2      323.83      362.07     18.31 o 
  -5   6   2      521.16      545.46     19.80 o 
  -4   6   2      329.28      322.15     12.68 o 
  -3   6   2        9.67        9.92      2.66 o 
  -2   6   2       67.95       61.09      4.44 o 
  -1   6   2     5020.89     5408.73     64.23 o 
   0   6   2       53.81       37.53      5.96 o 
   1   6   2     5086.09     5488.08     65.65 o 
   2   6   2       61.17       72.61      4.97 o 
   3   6   2        8.92        5.55      4.04 o 
   4   6   2      321.31      316.71     11.69 o 
   5   6   2      523.66      567.85     23.19 o 
   6   6   2      326.30      375.12     21.63 o 
   7   6   2       55.05       41.31      8.36 o 
   8   6   2      200.81      160.85     14.81 o 
   9   6   2       94.34      102.84     32.72 o 
  10   6   2       83.61       89.49     56.88 o 
 -10   7   2       29.84       20.60     24.15 o 
  -9   7   2        0.25       31.13     21.66 o 
  -8   7   2       21.44       32.56     23.51 o 
  -7   7   2      295.90      289.81     28.53 o 
  -6   7   2      234.53      201.66     19.35 o 
  -5   7   2       53.32       56.21      7.53 o 
  -4   7   2      167.19      167.49      7.02 o 
  -3   7   2      214.70      193.08     12.02 o 
  -2   7   2      594.78      610.35     29.19 o 
  -1   7   2     1745.62     1943.96     38.46 o 
   0   7   2     4064.08     4339.44     74.04 o 
   1   7   2     1750.69     1839.55     49.49 o 
   2   7   2      575.57      625.13     23.70 o 
   3   7   2      218.43      196.65     10.40 o 
   4   7   2      174.55      167.60      7.22 o 
   5   7   2       56.27       52.64      7.08 o 
   6   7   2      239.39      240.48     24.54 o 
   7   7   2      292.54      302.84     42.11 o 
   8   7   2       24.36       12.87      7.54 o 
   9   7   2        0.15       23.02     16.49 o 
  10   7   2       28.35       33.52     15.92 o 
 -10   8   2       76.98      114.35     35.93 o 
  -9   8   2       97.24       54.40     27.31 o 
  -8   8   2       74.38       43.51     20.18 o 
  -7   8   2       42.11       33.62      8.25 o 
  -6   8   2     1021.17     1102.79     47.48 o 
  -5   8   2        9.46       22.01      4.33 o 
  -4   8   2       41.35       31.48      5.21 o 
  -3   8   2      142.56      135.97      9.43 o 
  -2   8   2      929.03      998.32     41.90 o 
  -1   8   2      804.88      868.23     37.12 o 
   0   8   2       84.28       74.75      9.37 o 
   1   8   2      831.63      864.47     32.29 o 
   2   8   2      925.72     1004.65     31.28 o 
   3   8   2      144.48      144.77     12.41 o 
   4   8   2       38.37       20.76      4.11 o 
   5   8   2        9.09       10.29      4.94 o 
   6   8   2     1036.13     1101.51     53.44 o 
   7   8   2       44.00       30.09      9.68 o 
   8   8   2       68.35       39.35     18.16 o 
   9   8   2       95.07       37.40     64.82 o 
  10   8   2       78.80       70.34     25.09 o 
 -10   9   2       22.75       31.36     63.00 o 
  -9   9   2       49.85       38.85     30.09 o 
  -8   9   2      102.50      111.51     27.94 o 
  -7   9   2       22.84       29.14      5.97 o 
  -6   9   2      186.37      192.10     39.00 o 
  -5   9   2      385.24      391.32     24.15 o 
  -4   9   2        1.70       12.66      4.15 o 
  -3   9   2       16.10       13.50      4.96 o 
  -2   9   2      524.54      584.14     28.08 o 
  -1   9   2      176.54      181.90      8.99 o 
   0   9   2     1075.39     1298.79     43.48 o 
   1   9   2      181.33      196.95      9.31 o 
   2   9   2      537.94      618.37     24.12 o 
   3   9   2       15.59       17.74      3.73 o 
   4   9   2        2.94       14.38      3.91 o 
   5   9   2      386.36      406.22     23.85 o 
   6   9   2      190.63      172.55     30.65 o 
   7   9   2       22.52       16.03     15.32 o 
   8   9   2      100.63       64.26     21.54 o 
   9   9   2       49.54       -5.54     38.54 o 
  10   9   2       22.38       31.12     17.66 o 
 -10  10   2       45.79       86.61     38.45 o 
  -9  10   2       10.34        9.14     34.77 o 
  -8  10   2       13.42       11.08     32.69 o 
  -7  10   2      259.05      144.04     34.19 o 
  -6  10   2      272.65      252.86     21.43 o 
  -5  10   2      237.44      231.45     17.71 o 
  -4  10   2      146.18      129.52     19.15 o 
  -3  10   2        6.08       12.93      6.02 o 
  -2  10   2      127.91      156.65     13.07 o 
  -1  10   2      105.49      108.51     10.44 o 
   0  10   2       16.45       11.79      9.58 o 
   1  10   2      101.52       99.26     10.43 o 
   2  10   2      131.69      137.81     11.41 o 
   3  10   2        7.03       10.23      5.24 o 
   4  10   2      154.78      135.17     14.95 o 
   5  10   2      237.07      230.14     18.50 o 
   6  10   2      266.83      269.90     21.56 o 
   7  10   2      259.76      122.79     30.89 o 
   8  10   2       14.08       15.50     13.65 o 
  10  10   2       44.42       13.85     16.45 o 
 -10  11   2       23.38       36.83     24.85 o 
  -9  11   2       36.84       41.78     24.40 o 
  -8  11   2        8.54       19.57     17.55 o 
  -7  11   2       21.74       15.66     15.81 o 
  -6  11   2      316.95      356.20    110.89 o 
  -5  11   2       43.44       70.21     15.02 o 
  -4  11   2        1.15       19.22      9.66 o 
  -3  11   2       11.59       15.43      8.72 o 
  -2  11   2      438.48      475.94     48.99 o 
  -1  11   2      383.22      459.06     48.97 o 
   0  11   2       28.94        5.42     13.21 o 
   1  11   2      374.41      452.78     48.06 o 
   2  11   2      434.99      456.81     37.73 o 
   3  11   2       12.81        3.76      6.82 o 
   4  11   2        1.05       13.42     21.81 o 
   5  11   2       41.54       56.61     14.71 o 
   6  11   2      315.60      273.05    249.08 o 
   7  11   2       22.00       38.69     20.91 o 
  -9  12   2        3.42       82.41     40.02 o 
  -8  12   2        6.67       26.91     69.30 o 
  -7  12   2        7.75       -7.11     19.58 o 
  -6  12   2       48.59       94.08     46.56 o 
  -5  12   2       31.17       64.93     33.48 o 
  -4  12   2       25.17       28.85     11.65 o 
  -3  12   2      154.17      225.57     40.87 o 
  -2  12   2      145.58      133.37     30.39 o 
  -1  12   2       94.26       90.65     23.79 o 
   0  12   2        0.37        9.32     13.75 o 
   1  12   2       92.58      131.43     31.61 o 
   2  12   2      147.18      128.22     17.54 o 
   3  12   2      151.83      152.83     33.71 o 
   4  12   2       23.44        6.95      9.95 o 
   5  12   2       30.45        5.51     21.79 o 
   6  12   2       49.91       44.86     15.55 o 
   7  12   2        7.64       43.01     31.60 o 
   8  12   2        6.55       25.81     27.05 o 
  -9  13   2        4.35       18.02     15.09 o 
  -8  13   2        1.63       -5.14     12.44 o 
  -7  13   2        6.28       -8.14     27.75 o 
  -6  13   2       51.73       63.99     18.92 o 
  -4  13   2       53.95       10.08      8.05 o 
  -3  13   2       49.69      103.20     16.52 o 
  -2  13   2       73.11       75.28     29.18 o 
   0  13   2       94.42       55.37     20.61 o 
   1  13   2       28.80       16.08     25.99 o 
   2  13   2       71.55       55.44     18.66 o 
   3  13   2       48.20       31.46      9.66 o 
   4  13   2       56.39       48.29     22.52 o 
   5  13   2        7.23       12.51     11.36 o 
   6  13   2       51.29       47.81     32.37 o 
   7  13   2        6.23       14.41     30.43 o 
  -8  14   2        2.80       35.04     40.99 o 
  -7  14   2       25.11       43.57     24.58 o 
  -5  14   2        8.45       39.53     16.80 o 
  -4  14   2        5.27       94.49     48.31 o 
  -3  14   2       37.58       62.70     39.40 o 
  -2  14   2       91.77       73.21     23.35 o 
  -1  14   2       44.79       46.66     12.44 o 
   2  14   2       90.31       63.63     21.62 o 
   3  14   2       37.47       50.71     17.63 o 
   5  14   2        7.72       38.07     12.72 o 
   7  14   2       25.31       23.46     25.21 o 
  -6  15   2       13.28        5.82      9.58 o 
  -5  15   2       48.63       37.18     26.51 o 
  -3  15   2        3.67        6.34     15.01 o 
  -2  15   2       42.97       23.74     25.72 o 
  -1  15   2        4.08       17.58     19.49 o 
   1  15   2        4.19        7.22     16.44 o 
   2  15   2       41.77       54.81     31.57 o 
   4  15   2       62.17       80.70     33.61 o 
   5  15   2       48.20       46.48     14.47 o 
   6  15   2       13.90       50.39     58.15 o 
   7  15   2        5.55       61.08     45.10 o 
  -7  16   2       15.94       12.89     20.62 o 
  -6  16   2        3.08       51.72     43.09 o 
  -5  16   2        3.23       17.25     18.14 o 
  -4  16   2        5.90       33.35     20.90 o 
  -2  16   2       36.34       47.41     32.86 o 
   1  16   2       14.19       -8.59     24.06 o 
   2  16   2       35.93       24.47     11.98 o 
   4  16   2        6.12       35.49     21.71 o 
   5  16   2        3.51       31.24     15.82 o 
   6  16   2        3.27        3.50     27.15 o 
  -2  17   2        3.34       21.86     24.73 o 
   2  17   2        3.22       69.29     33.07 o 
   1   0   3      147.21      134.98      5.63 o 
   2   0   3    33350.23    33838.64    154.00 o 
   3   0   3     7226.42     7391.76     35.37 o 
   4   0   3       94.96       88.32      2.87 o 
   5   0   3        0.76        8.11      2.24 o 
   6   0   3     2268.81     2497.07     49.59 o 
   7   0   3       47.23       48.89     10.70 o 
   8   0   3       79.12       94.32     14.42 o 
   9   0   3       14.68       24.23      6.97 o 
  10   0   3        0.82       11.15      8.07 o 
  11   0   3      156.38      114.80     22.20 o 
 -11   1   3      179.97      154.99     28.12 o 
 -10   1   3      393.22      443.09     39.48 o 
  -9   1   3      281.32      304.89     30.41 o 
  -8   1   3      390.59      412.72     34.04 o 
  -7   1   3      444.28      462.14     33.23 o 
  -6   1   3     1193.55     1249.41     25.64 o 
  -5   1   3      506.62      544.78     14.06 o 
  -4   1   3      720.34      656.80     12.48 o 
  -3   1   3     5064.67     5059.61     27.69 o 
  -2   1   3     9110.81     8798.28     51.46 o 
  -1   1   3     5473.18     5164.55     29.69 o 
   0   1   3     1084.43      963.17      9.65 o 
   1   1   3     5555.74     5260.19     30.61 o 
   2   1   3     9204.00     8683.33     42.41 o 
   3   1   3     5046.22     5005.25     25.67 o 
   4   1   3      754.06      668.63     11.46 o 
   5   1   3      502.90      544.77     13.56 o 
   6   1   3     1183.02     1249.15     23.31 o 
   7   1   3      449.70      485.48     29.22 o 
   8   1   3      376.28      365.63     31.56 o 
   9   1   3      277.28      296.06     30.99 o 
  10   1   3      393.71      424.02     35.40 o 
  11   1   3      177.55      170.78     32.38 o 
 -11   2   3        7.50        9.57     11.59 o 
 -10   2   3       29.26       18.42     12.14 o 
  -9   2   3       13.08       13.04      9.00 o 
  -8   2   3      587.32      660.61     56.52 o 
  -7   2   3       61.94       73.30     10.40 o 
  -6   2   3      402.36      396.12     18.73 o 
  -5   2   3      943.06     1072.72     19.99 o 
  -4   2   3      726.56      776.68     12.17 o 
  -3   2   3     8720.16     8576.51     45.84 o 
  -2   2   3     2736.17     2444.05     25.07 o 
  -1   2   3     7769.39     7272.37     75.67 o 
   0   2   3     2697.30     2442.51     29.59 o 
   1   2   3     7626.33     7310.66     39.54 o 
   2   2   3     2756.62     2471.45     24.31 o 
   3   2   3     8744.61     8678.40     50.63 o 
   4   2   3      732.85      796.40     14.63 o 
   5   2   3      938.58     1059.84     19.46 o 
   6   2   3      413.37      400.88     18.28 o 
   7   2   3       64.87       58.52      7.77 o 
   8   2   3      579.70      653.97     51.45 o 
   9   2   3       13.29       18.59      7.82 o 
  10   2   3       29.41       35.22     14.85 o 
  11   2   3        7.32      -10.02     10.02 o 
 -11   3   3       17.43       38.99     16.60 o 
 -10   3   3       16.16       32.75     13.34 o 
  -9   3   3       34.68       32.59      9.67 o 
  -8   3   3      455.77      517.47     53.06 o 
  -7   3   3      417.34      456.16     18.18 o 
  -6   3   3      982.30     1016.76     26.19 o 
  -5   3   3     1509.58     1592.11     27.07 o 
  -4   3   3      530.17      479.43     16.17 o 
  -3   3   3      274.88      246.06      7.65 o 
  -2   3   3     6976.96     6987.31     35.19 o 
  -1   3   3    15029.82    14737.60     70.51 o 
   0   3   3        0.47       -4.91      4.91 o 
   1   3   3    15186.19    14871.07     90.75 o 
   2   3   3     7112.05     7194.26     46.89 o 
   3   3   3      257.09      216.45      8.19 o 
   4   3   3      513.61      472.55     16.84 o 
   5   3   3     1492.98     1577.78     28.29 o 
   6   3   3      972.37      971.20     26.10 o 
   7   3   3      419.22      438.64     29.29 o 
   8   3   3      443.08      494.99     44.69 o 
   9   3   3       36.25       33.15     21.93 o 
  10   3   3       18.04       11.99     16.36 o 
  11   3   3       18.01       46.71     15.60 o 
 -11   4   3       66.02       62.09     19.07 o 
 -10   4   3        7.09       14.81      8.33 o 
  -9   4   3       34.20       34.77     10.78 o 
  -8   4   3       67.62       63.85     10.15 o 
  -7   4   3      196.44      241.01     18.25 o 
  -6   4   3      306.58      351.09     17.66 o 
  -5   4   3      648.87      669.36     21.02 o 
  -4   4   3      420.55      432.41     14.05 o 
  -3   4   3     1878.95     1800.23     21.94 o 
  -2   4   3     1629.36     1508.64     16.29 o 
  -1   4   3     1869.74     1702.96     22.64 o 
   0   4   3    22192.38    22842.15    138.45 o 
   1   4   3     1901.46     1803.26     26.86 o 
   2   4   3     1576.65     1465.07     22.23 o 
   3   4   3     1830.20     1759.73     26.45 o 
   4   4   3      415.25      429.44     21.15 o 
   5   4   3      672.33      735.64     19.33 o 
   6   4   3      302.59      303.88     17.13 o 
   7   4   3      186.52      177.35     17.11 o 
   8   4   3       68.74       45.38      8.50 o 
   9   4   3       35.84       29.33     15.60 o 
  10   4   3        7.39       -4.22     16.44 o 
  11   4   3       64.10       56.53     31.89 o 
 -11   5   3       42.90       24.04     15.88 o 
 -10   5   3       65.99       60.70     14.68 o 
  -9   5   3      219.15      251.88     48.55 o 
  -8   5   3      135.19      129.00     16.25 o 
  -7   5   3      336.57      369.61     23.40 o 
  -6   5   3      119.82      121.87      7.73 o 
  -5   5   3      911.23      958.02     20.43 o 
  -4   5   3      103.12      108.61      4.81 o 
  -3   5   3     1187.47     1248.97     33.01 o 
  -2   5   3     2111.95     2001.82     27.97 o 
  -1   5   3      161.80      143.18      6.17 o 
   0   5   3     7982.33     8317.95     57.73 o 
   1   5   3      153.48      136.95      5.62 o 
   2   5   3     2127.96     2019.60     29.21 o 
   3   5   3     1184.26     1298.66     44.94 o 
   4   5   3       94.00       93.91      6.59 o 
   5   5   3      926.32      998.07     25.32 o 
   6   5   3      117.54      120.47      8.98 o 
   7   5   3      325.74      308.25     27.33 o 
   8   5   3      133.57       98.72     14.16 o 
   9   5   3      215.15      219.30     49.76 o 
  10   5   3       66.50       83.41     22.97 o 
 -10   6   3      213.35      189.63     53.45 o 
  -9   6   3       26.24       36.35     24.69 o 
  -8   6   3      185.36      174.33     16.29 o 
  -7   6   3      274.58      270.73     21.45 o 
  -6   6   3      610.00      654.77     31.01 o 
  -5   6   3      788.33      850.42     25.42 o 
  -4   6   3      248.80      260.65     11.91 o 
  -3   6   3      424.17      419.49     18.19 o 
  -2   6   3       39.91       35.41      3.69 o 
  -1   6   3      252.29      230.87     10.16 o 
   0   6   3     5708.04     6008.35     79.87 o 
   1   6   3      259.67      236.52      9.12 o 
   2   6   3       36.41       37.12      3.26 o 
   3   6   3      432.43      421.35     20.32 o 
   4   6   3      252.02      270.61     16.52 o 
   5   6   3      791.89      845.55     32.07 o 
   6   6   3      596.23      636.74     39.18 o 
   7   6   3      270.27      274.63     27.33 o 
   8   6   3      190.99      155.24     15.67 o 
   9   6   3       27.49       32.56     14.28 o 
  10   6   3      216.09      181.48     39.92 o 
 -10   7   3        0.22       44.56     46.42 o 
  -9   7   3       11.70       58.20     31.70 o 
  -8   7   3      207.48      204.98     33.92 o 
  -7   7   3      141.26      139.49     20.41 o 
  -6   7   3      113.32       68.25      8.67 o 
  -5   7   3      746.18      748.61     28.14 o 
  -4   7   3       88.78      109.07      8.27 o 
  -3   7   3      540.81      559.16     21.40 o 
  -2   7   3      732.66      676.70     34.60 o 
  -1   7   3      344.39      311.57     17.50 o 
   0   7   3     2263.71     2342.33     51.98 o 
   1   7   3      331.44      304.16     16.62 o 
   2   7   3      717.30      700.74     26.86 o 
   3   7   3      519.30      566.89     20.86 o 
   4   7   3       90.95      100.49      8.49 o 
   5   7   3      754.98      803.01     38.34 o 
   6   7   3      109.62       75.25     12.26 o 
   7   7   3      146.25      112.37     18.27 o 
   8   7   3      206.80      126.33     23.81 o 
   9   7   3       10.25       44.59     33.70 o 
  10   7   3        0.42       -3.92     14.03 o 
 -10   8   3       60.03       42.96     78.30 o 
  -9   8   3       56.03       97.13     77.71 o 
  -8   8   3       94.77       74.31     19.31 o 
  -7   8   3      107.07      113.32      9.72 o 
  -6   8   3        7.07       13.10      7.88 o 
  -5   8   3      411.66      406.17     19.39 o 
  -4   8   3       62.79       58.04      6.70 o 
  -3   8   3      100.15       83.21      9.17 o 
  -2   8   3       63.19       46.23      4.98 o 
  -1   8   3       21.65       19.18      4.95 o 
   0   8   3     1145.18     1307.86     43.75 o 
   1   8   3       20.45       16.25      3.10 o 
   2   8   3       61.44       52.71      5.52 o 
   3   8   3       96.17       78.77      8.22 o 
   4   8   3       61.95       57.20      8.25 o 
   5   8   3      414.94      407.38     23.97 o 
   6   8   3        6.11       22.17      8.61 o 
   7   8   3      105.92      112.36      8.59 o 
   8   8   3       95.93      104.48     41.36 o 
   9   8   3       54.84       75.97     52.77 o 
  10   8   3       60.94       63.90     22.71 o 
 -10   9   3        8.39       52.03    299.46 o 
  -9   9   3       54.85       37.01     72.66 o 
  -8   9   3        4.40       16.67     14.88 o 
  -7   9   3       53.30       56.56     11.99 o 
  -6   9   3      134.64      109.66     18.74 o 
  -5   9   3       33.11       15.07      4.85 o 
  -4   9   3      312.15      311.77     28.66 o 
  -3   9   3      123.36      127.08     11.28 o 
  -2   9   3      989.92     1129.50     49.53 o 
  -1   9   3      295.26      312.14     14.03 o 
   0   9   3     1464.26     1638.84     49.69 o 
   1   9   3      289.40      303.05     14.82 o 
   2   9   3     1011.15     1132.09     38.62 o 
   3   9   3      122.94      119.33     10.29 o 
   4   9   3      318.25      337.58     22.06 o 
   5   9   3       31.49       41.90      8.48 o 
   6   9   3      133.50       96.87     16.88 o 
   7   9   3       56.72       51.55     11.16 o 
   8   9   3        4.14        0.95     12.32 o 
   9   9   3       53.65       67.95     26.61 o 
  10   9   3        7.94       16.42     27.07 o 
 -10  10   3       15.75       15.01     83.93 o 
  -9  10   3       39.09       26.45     37.13 o 
  -8  10   3       37.51       35.09     13.82 o 
  -7  10   3        4.69       20.03      7.21 o 
  -6  10   3      153.34      127.49     11.03 o 
  -5  10   3      497.15      511.68     39.07 o 
  -4  10   3      126.26       92.96     15.43 o 
  -3  10   3       29.93       32.38     11.10 o 
  -2  10   3      186.29      204.18     18.07 o 
  -1  10   3      252.27      305.18     22.70 o 
   0  10   3      482.57      453.25     27.26 o 
   1  10   3      255.88      329.40     21.74 o 
   2  10   3      192.90      198.39     14.63 o 
   3  10   3       29.41       40.37      6.95 o 
   4  10   3      126.05      111.13     12.59 o 
   5  10   3      500.19      544.17     38.92 o 
   6  10   3      149.89      125.80     11.93 o 
   7  10   3        3.43        4.72      7.35 o 
   8  10   3       38.40       43.35     12.86 o 
  10  10   3       16.04       -0.57     19.22 o 
 -10  11   3       25.69       67.47     36.64 o 
  -9  11   3       30.15      -29.40     64.24 o 
  -8  11   3        1.02       25.10     29.89 o 
  -7  11   3       52.00       50.95     15.99 o 
  -6  11   3      102.98      105.21     36.21 o 
  -5  11   3      448.61      553.91     74.78 o 
  -4  11   3        5.22       24.04      9.23 o 
  -3  11   3      131.75      170.36     38.08 o 
  -2  11   3      202.60      248.45     41.31 o 
  -1  11   3       54.47      104.26     20.07 o 
   0  11   3       11.86        0.89      8.24 o 
   1  11   3       54.11       38.84     17.63 o 
   2  11   3      206.45      193.21     26.30 o 
   3  11   3      137.11      120.70     17.07 o 
   4  11   3        4.97       21.49      8.27 o 
   5  11   3      437.87      455.18     63.45 o 
   6  11   3      103.79      610.69    161.57 o 
   7  11   3       54.92       32.05     25.69 o 
   8  11   3        1.20       13.05     14.54 o 
 -10  12   3       32.25       11.81     19.57 o 
  -9  12   3        5.07        7.46     11.90 o 
  -8  12   3       37.74       21.80     18.56 o 
  -7  12   3       30.29       26.93     25.32 o 
  -6  12   3       19.53       -7.37     42.87 o 
  -5  12   3       38.84       41.27     15.16 o 
  -4  12   3        0.85       -1.85     28.01 o 
  -3  12   3       50.04        3.50     12.56 o 
  -2  12   3       17.51       30.58     14.63 o 
  -1  12   3       50.03       45.32     36.98 o 
   0  12   3        5.25       16.42     16.58 o 
   1  12   3       48.03       56.98     14.83 o 
   2  12   3       17.57       30.50     10.07 o 
   3  12   3       51.43       21.96     12.92 o 
   4  12   3        0.69       -1.18      7.70 o 
   5  12   3       38.02       32.22     18.93 o 
   8  12   3       38.13       10.64     12.32 o 
  -9  13   3       17.87       46.25     28.64 o 
  -8  13   3       10.94       -1.52     11.46 o 
  -7  13   3        8.64       13.52     58.47 o 
  -6  13   3       22.61       45.22     14.07 o 
  -5  13   3      123.80      112.09     55.24 o 
  -4  13   3       16.68       31.00     26.83 o 
  -2  13   3        0.66       24.32     17.84 o 
   0  13   3       56.40       61.33     32.82 o 
   1  13   3       50.18       42.29     24.57 o 
   2  13   3        0.62       10.64      6.64 o 
   3  13   3        5.95       35.80      9.85 o 
   4  13   3       16.66       19.06     11.87 o 
   5  13   3      123.54       77.37     24.02 o 
   6  13   3       22.76       -3.44     27.59 o 
   7  13   3        8.87        5.10     10.11 o 
   8  13   3       10.60       11.23     17.73 o 
  -8  14   3        6.90       30.78     31.70 o 
  -7  14   3       24.31       12.34     16.47 o 
  -6  14   3       29.95       15.58     16.16 o 
  -4  14   3       36.01       -9.80     23.49 o 
  -3  14   3       73.41       20.63     13.30 o 
  -2  14   3      131.06      130.43     37.68 o 
  -1  14   3       15.44       22.22     18.81 o 
   0  14   3       70.91       49.26     16.77 o 
   1  14   3       16.21       30.96     15.01 o 
   2  14   3      130.34       75.45     28.17 o 
   3  14   3       73.22       43.61     27.21 o 
   4  14   3       37.40       26.47     26.46 o 
   5  14   3        9.41       31.25     12.38 o 
   6  14   3       28.71      -16.66     16.66 o 
   7  14   3       24.55       49.36     37.81 o 
  -6  15   3        8.04       40.07     36.22 o 
  -5  15   3        5.38       29.03     26.10 o 
  -4  15   3       32.33       50.13     17.28 o 
  -3  15   3        8.40       23.42     15.89 o 
  -2  15   3       27.84        9.78     13.36 o 
  -1  15   3        8.77       47.84     45.16 o 
   1  15   3        8.62       29.44     26.70 o 
   2  15   3       25.84       50.46     26.77 o 
   3  15   3        8.47        0.54     14.48 o 
   4  15   3       33.13       34.06     17.35 o 
   5  15   3        5.31       -7.42     30.46 o 
   6  15   3        7.88       29.83     17.66 o 
  -7  16   3        0.32       70.81     44.37 o 
  -5  16   3        6.51       54.90     40.32 o 
  -2  16   3        5.96      -10.92     32.65 o 
  -1  16   3       28.53       56.59     30.27 o 
   0  16   3        0.32        0.02     12.01 o 
   1  16   3       28.85       24.27     14.21 o 
   3  16   3       21.22       42.62     30.94 o 
   4  16   3        3.39       71.55     33.29 o 
   6  16   3       17.48       59.93     31.46 o 
   7  16   3        0.32       18.71     19.86 o 
  -2  17   3        5.92       -8.40     29.25 o 
  -1  17   3       10.20      -10.79     25.14 o 
   0  17   3       23.15       19.35     24.03 o 
   0   0   4     1875.01     1818.51     30.72 o 
   1   0   4      487.29      489.64     16.87 o 
   2   0   4      722.50      685.67     22.47 o 
   3   0   4     3784.72     3760.41     21.86 o 
   4   0   4      244.99      267.08      7.79 o 
   5   0   4       32.66       21.26      2.86 o 
   6   0   4      105.09       69.67      6.03 o 
   7   0   4      791.63      872.90     38.99 o 
   8   0   4      461.09      542.67     51.07 o 
   9   0   4       35.02       18.76      9.58 o 
  10   0   4       35.43       20.53     11.50 o 
  11   0   4        0.03       14.94     16.45 o 
 -11   1   4        6.23       12.35     13.43 o 
 -10   1   4        2.45       28.96     10.36 o 
  -9   1   4       20.52       26.98      7.19 o 
  -8   1   4       22.81       40.21     11.11 o 
  -7   1   4      331.33      334.50     20.44 o 
  -6   1   4       98.88      127.62      8.62 o 
  -5   1   4      743.20      729.88     14.26 o 
  -4   1   4     4394.04     4863.88     44.93 o 
  -3   1   4     1944.39     1830.83     20.05 o 
  -2   1   4      873.28      832.26     13.20 o 
  -1   1   4     3642.89     3197.24     21.37 o 
   0   1   4     2555.49     2213.69     27.55 o 
   1   1   4     3557.53     3116.85     16.57 o 
   2   1   4      946.81      879.64     11.13 o 
   3   1   4     1943.86     1804.25     18.59 o 
   4   1   4     4419.16     4867.75     41.31 o 
   5   1   4      756.74      736.48     16.59 o 
   6   1   4       97.03      106.19      8.94 o 
   7   1   4      327.91      340.16     21.63 o 
   8   1   4       23.69       24.38      7.03 o 
   9   1   4       21.11       29.71      7.81 o 
  10   1   4        2.24       -4.17      9.93 o 
  11   1   4        6.37       20.88     25.12 o 
 -11   2   4       45.10       37.62     14.91 o 
 -10   2   4      753.15      807.39     87.40 o 
  -9   2   4       20.24       36.07      7.70 o 
  -8   2   4       31.17       24.93      8.98 o 
  -7   2   4       99.46       82.88      9.53 o 
  -6   2   4      146.81      162.91      8.78 o 
  -5   2   4       31.54       33.06      3.47 o 
  -4   2   4      363.83      356.52     16.47 o 
  -3   2   4     1132.90     1098.60     14.56 o 
  -2   2   4     6441.31     6397.22     42.34 o 
  -1   2   4     7100.59     6518.39     43.44 o 
   0   2   4    10297.74    10190.05     67.36 o 
   1   2   4     7117.41     6487.21     32.37 o 
   2   2   4     6417.69     6349.61     32.23 o 
   3   2   4     1140.23     1113.49     13.67 o 
   4   2   4      373.23      360.10     14.41 o 
   5   2   4       30.33       31.65      2.93 o 
   6   2   4      153.05      165.85      9.56 o 
   7   2   4      102.18       85.65     10.14 o 
   8   2   4       35.43       35.95     10.08 o 
   9   2   4       22.07       23.53      8.66 o 
  10   2   4      748.75      791.02     87.69 o 
  11   2   4       45.10       45.75     14.97 o 
 -11   3   4       50.42       51.94     16.27 o 
 -10   3   4       42.72       38.02     10.34 o 
  -9   3   4       42.28       31.41     14.42 o 
  -8   3   4       99.94       70.50     22.15 o 
  -7   3   4      833.57      991.93     39.03 o 
  -6   3   4      587.39      641.25     18.09 o 
  -5   3   4      444.32      439.76     10.65 o 
  -4   3   4      738.80      771.78     22.95 o 
  -3   3   4      114.78       97.89      4.30 o 
  -2   3   4      531.14      544.36     18.38 o 
  -1   3   4    10709.17    10330.74     62.40 o 
   0   3   4      270.62      224.17      9.93 o 
   1   3   4    10625.22    10181.99     57.95 o 
   2   3   4      552.34      539.45     20.03 o 
   3   3   4      113.14       95.31      4.27 o 
   4   3   4      737.24      765.13     22.20 o 
   5   3   4      460.17      438.97     11.11 o 
   6   3   4      601.73      661.79     20.34 o 
   7   3   4      820.75      911.99     37.91 o 
   8   3   4       93.31       80.34     14.07 o 
   9   3   4       46.77       34.14     20.02 o 
  10   3   4       43.12       27.20     31.05 o 
  11   3   4       49.16       45.41     26.09 o 
 -11   4   4        9.04        4.10     10.82 o 
 -10   4   4      350.44      354.26     61.71 o 
  -9   4   4       13.44        7.26     22.86 o 
  -8   4   4      178.28      128.16     15.43 o 
  -7   4   4       84.79       99.03      9.65 o 
  -6   4   4      938.88     1085.73     38.05 o 
  -5   4   4     1962.49     2089.56     29.16 o 
  -4   4   4       76.10       74.57      3.92 o 
  -3   4   4      550.74      523.13     14.94 o 
  -2   4   4     2209.69     2239.72     24.97 o 
  -1   4   4      775.87      698.03     11.74 o 
   0   4   4     3874.78     3870.02     32.44 o 
   1   4   4      756.73      650.61     26.65 o 
   2   4   4     2224.01     2238.98     29.42 o 
   3   4   4      550.93      496.60     20.72 o 
   4   4   4       65.05       57.82      4.17 o 
   5   4   4     1962.12     2095.96     33.42 o 
   6   4   4      942.76     1078.91     38.90 o 
   7   4   4       89.04      103.61     11.76 o 
   8   4   4      177.10       97.91     13.47 o 
   9   4   4       14.38       -1.62     26.93 o 
  10   4   4      354.29      360.43     72.35 o 
  11   4   4        8.39       11.08     17.13 o 
 -11   5   4      182.86      167.73     58.77 o 
 -10   5   4        4.45       21.10     13.00 o 
  -9   5   4       38.66       25.02     14.41 o 
  -8   5   4      237.55      208.08     17.03 o 
  -7   5   4      285.48      261.75     18.00 o 
  -6   5   4       61.13       57.96      5.54 o 
  -5   5   4      450.77      528.31     16.58 o 
  -4   5   4     1792.42     1998.41     33.71 o 
  -3   5   4     2630.36     2971.64     37.24 o 
  -2   5   4      616.25      627.35     18.11 o 
  -1   5   4     3374.38     3344.04     37.54 o 
   0   5   4     2605.68     2557.77     39.41 o 
   1   5   4     3386.30     3355.92     42.40 o 
   2   5   4      600.51      587.20     24.48 o 
   3   5   4     2658.65     2961.48     48.43 o 
   4   5   4     1808.15     1990.84     43.26 o 
   5   5   4      448.54      534.39     20.16 o 
   6   5   4       62.32       48.68      7.09 o 
   7   5   4      281.04      253.51     21.14 o 
   8   5   4      235.79      176.94     14.77 o 
   9   5   4       44.49       38.88     23.27 o 
  10   5   4        5.31       13.80      9.06 o 
  11   5   4      181.81      158.08     97.85 o 
 -10   6   4       33.08       34.29     33.75 o 
  -9   6   4       92.63      105.60     59.27 o 
  -8   6   4      189.05      173.15     19.30 o 
  -7   6   4      238.32      218.20     17.03 o 
  -6   6   4      355.51      385.81     18.56 o 
  -5   6   4      792.96      761.67     25.14 o 
  -4   6   4      807.75      850.98     20.84 o 
  -3   6   4      386.35      345.73     11.64 o 
  -2   6   4     2134.77     2217.60     44.36 o 
  -1   6   4     2148.21     2186.48     36.79 o 
   0   6   4      905.54      958.31     34.28 o 
   1   6   4     2123.10     2120.65     38.37 o 
   2   6   4     2141.92     2270.70     45.36 o 
   3   6   4      407.11      353.28     15.00 o 
   4   6   4      793.58      822.22     26.35 o 
   5   6   4      797.74      809.16     31.53 o 
   6   6   4      365.24      410.23     24.29 o 
   7   6   4      235.88      225.34     20.88 o 
   8   6   4      190.89      144.32     24.59 o 
   9   6   4       90.55       62.81     25.33 o 
  10   6   4       32.23       50.80     13.81 o 
 -10   7   4       27.73       17.62     23.78 o 
  -9   7   4       47.04       68.53     28.43 o 
  -8   7   4       20.08       18.60      7.89 o 
  -7   7   4      278.44      302.01     29.97 o 
  -6   7   4      857.74      895.87     37.38 o 
  -5   7   4       92.97       97.36      7.31 o 
  -4   7   4      413.15      414.57     24.08 o 
  -3   7   4      595.29      622.34     20.19 o 
  -2   7   4     2753.71     3050.18     67.63 o 
  -1   7   4      266.04      286.36     19.09 o 
   0   7   4     1006.72     1064.45     42.05 o 
   1   7   4      267.34      298.18     14.50 o 
   2   7   4     2737.92     3063.83     60.51 o 
   3   7   4      590.01      660.76     22.63 o 
   4   7   4      437.81      455.85     29.14 o 
   5   7   4       86.27       96.76      8.72 o 
   6   7   4      841.87      902.09     40.74 o 
   7   7   4      286.27      324.67     30.60 o 
   8   7   4       23.21       19.26      6.30 o 
   9   7   4       45.81       72.47     28.01 o 
  10   7   4       27.41       79.87     21.87 o 
 -10   8   4       26.57       77.39     25.69 o 
  -9   8   4        2.75        8.23     49.20 o 
  -8   8   4      121.61      112.66     18.88 o 
  -7   8   4       28.57        7.96      6.76 o 
  -6   8   4      450.97      503.73     31.95 o 
  -5   8   4      443.69      481.57     21.90 o 
  -4   8   4      102.27       94.56      9.29 o 
  -3   8   4        3.58       10.77      3.78 o 
  -2   8   4      133.57      132.47      9.02 o 
  -1   8   4      797.17      847.62     38.86 o 
   0   8   4      544.96      567.19     20.22 o 
   1   8   4      796.09      839.24     27.63 o 
   2   8   4      142.42      148.74      7.37 o 
   3   8   4        2.39        2.24      7.35 o 
   4   8   4       95.68      108.28     10.81 o 
   5   8   4      445.30      525.58     28.99 o 
   6   8   4      460.20      499.50     43.70 o 
   7   8   4       29.11       14.95      5.56 o 
   8   8   4      116.66       91.06     19.53 o 
   9   8   4        2.85       47.80     24.41 o 
  10   8   4       26.98       49.59     20.02 o 
 -10   9   4       43.19       41.46     21.75 o 
  -9   9   4       67.29       66.96     25.17 o 
  -8   9   4       10.53        5.92     17.45 o 
  -7   9   4      496.26      444.96     51.72 o 
  -6   9   4      169.24      157.44     18.11 o 
  -5   9   4       23.89       18.05      5.16 o 
  -4   9   4      120.01      142.84     15.35 o 
  -3   9   4       44.10       39.61      8.18 o 
  -2   9   4      235.69      257.38     19.19 o 
  -1   9   4       33.61       53.37      7.36 o 
   0   9   4     1064.66     1164.00     47.07 o 
   1   9   4       32.55       38.13      4.57 o 
   2   9   4      230.83      245.05     16.16 o 
   3   9   4       43.13       38.78      6.95 o 
   4   9   4      122.40      124.82     15.52 o 
   5   9   4       22.87       15.14      6.28 o 
   6   9   4      168.79      184.68     25.12 o 
   7   9   4      498.87      482.61     51.53 o 
   8   9   4        9.33       31.75     18.38 o 
   9   9   4       62.78       45.74     40.07 o 
  10   9   4       43.56       41.77     23.50 o 
 -10  10   4       18.61       46.19     29.44 o 
  -9  10   4       25.06      -23.74     23.74 o 
  -8  10   4       60.63       44.57     17.03 o 
  -7  10   4        5.86       15.02      7.06 o 
  -6  10   4      300.75      266.31     21.61 o 
  -5  10   4      110.62      116.01     13.52 o 
  -4  10   4      269.52      265.00     27.33 o 
  -3  10   4       28.38       33.52      7.55 o 
  -2  10   4        3.97       17.57     10.90 o 
  -1  10   4       55.43       78.36     14.07 o 
   0  10   4       12.68        6.98     11.70 o 
   1  10   4       54.66       47.80      7.23 o 
   2  10   4        5.11        3.18      4.93 o 
   3  10   4       25.85       25.39      5.22 o 
   4  10   4      265.54      281.22     30.25 o 
   5  10   4      111.00      114.59     15.62 o 
   6  10   4      309.93      299.68     25.31 o 
   7  10   4        5.27        7.73      7.86 o 
   8  10   4       57.52       43.62     17.46 o 
   9  10   4       24.69       10.53     15.02 o 
  10  10   4       19.00       85.01     53.41 o 
 -10  11   4        9.54       14.98     15.20 o 
  -9  11   4        0.17       21.39     17.41 o 
  -8  11   4       11.99       38.62     62.01 o 
  -7  11   4      157.77      152.42     53.41 o 
  -6  11   4       16.09       33.98    109.59 o 
  -5  11   4      106.02      100.54     15.83 o 
  -4  11   4      176.78      167.83     26.96 o 
  -3  11   4      154.57      131.68     30.22 o 
  -2  11   4       55.45       88.77     21.59 o 
  -1  11   4       16.54       21.69     14.35 o 
   0  11   4      300.12      311.24     43.93 o 
   1  11   4       16.90       19.44      8.16 o 
   2  11   4       55.03       71.89     12.99 o 
   3  11   4      154.46      180.28     21.53 o 
   4  11   4      175.35      193.29     52.09 o 
   5  11   4      109.01       96.31     25.69 o 
   6  11   4       18.39       20.53      9.48 o 
   7  11   4      157.98      113.22     57.33 o 
   8  11   4       11.75       -3.03     13.34 o 
   9  11   4        0.35       15.69     19.29 o 
 -10  12   4        4.44       44.69     28.85 o 
  -9  12   4        5.99       69.54     47.33 o 
  -8  12   4       21.76       11.25     17.36 o 
  -7  12   4        5.10        8.42     16.53 o 
  -6  12   4       18.69       15.46     13.45 o 
  -5  12   4      181.99      201.37     46.24 o 
  -4  12   4       26.67       43.68     16.54 o 
  -3  12   4       13.40        2.35     16.78 o 
  -2  12   4      141.26      102.83     21.74 o 
  -1  12   4      320.30      428.95     56.11 o 
   0  12   4       16.12       11.46     26.70 o 
   1  12   4      322.11      184.41     71.21 o 
   2  12   4      140.70      141.31     22.29 o 
   3  12   4       12.33        8.21      7.85 o 
   4  12   4       26.01        3.52     39.42 o 
   5  12   4      180.84      150.08     33.84 o 
   6  12   4       18.22       12.86     18.46 o 
   7  12   4        5.10       40.40     23.36 o 
   8  12   4       21.28       15.43     12.81 o 
  -8  13   4        1.37       23.07     18.09 o 
  -7  13   4       15.58       17.83      9.28 o 
  -6  13   4       13.50       21.84      9.04 o 
  -5  13   4       23.47       58.78     17.43 o 
  -4  13   4      105.31       88.82     31.67 o 
  -3  13   4       11.01       17.82     23.36 o 
  -2  13   4       51.91       27.56     21.13 o 
  -1  13   4       58.82       36.71     15.50 o 
   0  13   4       70.50       77.84     21.52 o 
   1  13   4       58.01       42.18     13.06 o 
   2  13   4       48.71       12.70      8.74 o 
   3  13   4       11.04       18.61      6.72 o 
   5  13   4       22.73       10.51     25.48 o 
   6  13   4       13.77      -12.48     30.59 o 
   8  13   4        1.19      -15.30     23.01 o 
  -7  14   4        1.01       48.76     39.37 o 
  -6  14   4        5.43       17.49     14.29 o 
  -5  14   4      162.26      129.41     28.00 o 
  -4  14   4       40.09       41.28     20.41 o 
  -3  14   4       40.18       25.27     19.99 o 
  -2  14   4        9.69       25.49     15.75 o 
  -1  14   4      161.53      140.53     45.25 o 
   1  14   4      159.24       60.45     47.16 o 
   2  14   4       10.06        0.25     17.37 o 
   3  14   4       41.82       36.67     41.65 o 
   4  14   4       40.77        9.39     18.91 o 
   5  14   4      163.18      181.25     60.70 o 
   6  14   4        5.25       59.58     24.05 o 
   7  14   4        0.86       -1.15     20.40 o 
  -7  15   4        6.73       11.11     13.62 o 
  -3  15   4        4.66       12.50     13.93 o 
  -2  15   4        0.47      -15.69     23.84 o 
  -1  15   4        9.64       36.49     21.29 o 
   0  15   4       50.21       88.24     27.13 o 
   1  15   4        9.75       40.34     18.91 o 
   2  15   4        0.64      -19.19     31.00 o 
   3  15   4        4.30       10.95      6.56 o 
   4  15   4        7.78       39.69     23.10 o 
   5  15   4       17.07       47.01     47.33 o 
   6  15   4        8.34        7.67     14.10 o 
   7  15   4        6.28       12.99     18.65 o 
  -5  16   4       13.42       -0.80     19.73 o 
  -4  16   4        9.79       24.90     18.61 o 
  -3  16   4        3.26       26.64     24.00 o 
   0  16   4        2.22       10.34     28.42 o 
   1  16   4       26.44       22.98     27.53 o 
   2  16   4        6.68      -17.57     33.86 o 
   3  16   4        3.25        9.24     23.93 o 
   4  16   4        9.96       35.10     30.01 o 
   5  16   4       13.41       27.51     50.16 o 
   6  16   4        2.28      145.73     89.18 o 
   7  16   4        2.21       34.86     21.62 o 
  -1  17   4       17.95       19.09     13.55 o 
   0  17   4        2.59       10.82     20.94 o 
   1   0   5     2983.84     2855.27     34.40 o 
   2   0   5       97.31       77.60      5.23 o 
   3   0   5      790.76      713.32     14.88 o 
   4   0   5     2536.48     2527.05     36.83 o 
   5   0   5      989.69     1053.03     21.55 o 
   6   0   5      537.80      514.39     17.15 o 
   7   0   5      160.87      153.26     14.06 o 
   8   0   5      315.46      366.30     37.18 o 
   9   0   5       54.91       49.91     15.32 o 
  10   0   5       78.59       61.57     21.38 o 
  11   0   5       15.23       27.88     16.73 o 
 -11   1   5      198.75      245.73     86.15 o 
 -10   1   5       23.28       27.72     12.98 o 
  -9   1   5      173.24      181.37     26.01 o 
  -8   1   5     1335.69     1440.85    128.53 o 
  -7   1   5      240.74      192.00     18.57 o 
  -6   1   5      614.02      609.87     19.57 o 
  -5   1   5      308.37      314.02     11.08 o 
  -4   1   5     1004.29      923.71     28.05 o 
  -3   1   5     1683.24     1639.76     23.09 o 
  -2   1   5     1510.40     1393.82     21.76 o 
  -1   1   5     5551.51     5325.23     36.29 o 
   0   1   5       91.39       99.27      6.84 o 
   1   1   5     5587.67     5349.14     36.93 o 
   2   1   5     1512.53     1396.03     22.54 o 
   3   1   5     1652.13     1590.20     21.27 o 
   4   1   5     1003.14      944.73     25.12 o 
   5   1   5      317.62      314.78      9.81 o 
   6   1   5      602.97      577.63     17.52 o 
   7   1   5      234.25      220.73     18.68 o 
   8   1   5     1354.26     1485.04    106.57 o 
   9   1   5      175.57      192.68     25.11 o 
  10   1   5       20.15       15.26     18.90 o 
  11   1   5      197.69      143.02     34.89 o 
 -11   2   5       16.08       23.61     17.91 o 
 -10   2   5       23.11       24.90      9.65 o 
  -9   2   5        6.15       15.86     16.48 o 
  -8   2   5      219.40      177.42     22.32 o 
  -7   2   5      803.44      937.30     35.95 o 
  -6   2   5      911.02      996.67     24.95 o 
  -5   2   5       14.03       13.75      2.08 o 
  -4   2   5      312.24      340.24     17.60 o 
  -3   2   5       37.10       35.11      3.92 o 
  -2   2   5     2875.78     2750.07     33.85 o 
  -1   2   5    18932.10    19190.98    123.72 o 
   0   2   5    12432.97    11712.63     78.33 o 
   1   2   5    18922.10    18947.62    122.77 o 
   2   2   5     2836.01     2710.05     27.25 o 
   3   2   5       39.63       34.38      3.14 o 
   4   2   5      314.80      362.78     12.63 o 
   5   2   5       13.04       10.98      2.80 o 
   6   2   5      917.44     1023.52     26.80 o 
   7   2   5      799.70      863.03     37.28 o 
   8   2   5      217.05      188.49     21.43 o 
   9   2   5        7.25       14.87     10.45 o 
  10   2   5       21.27        4.31     10.93 o 
  11   2   5       16.12       27.78     14.72 o 
 -11   3   5       21.53       52.78     20.65 o 
 -10   3   5      108.15      116.16     21.81 o 
  -9   3   5       39.23       35.89     14.60 o 
  -8   3   5      284.76      268.58     21.75 o 
  -7   3   5      102.08      119.13     13.04 o 
  -6   3   5       24.12       18.70      3.94 o 
  -5   3   5     1129.52     1174.78     20.68 o 
  -4   3   5      194.17      184.85      9.15 o 
  -3   3   5      838.89      843.55     22.96 o 
  -2   3   5      612.47      625.51     19.09 o 
  -1   3   5     4798.74     4735.20     37.01 o 
   0   3   5     3334.71     3137.64     22.18 o 
   1   3   5     4818.40     4646.22     30.86 o 
   2   3   5      591.67      593.17     17.76 o 
   3   3   5      816.56      806.86     17.55 o 
   4   3   5      192.86      191.50     10.15 o 
   5   3   5     1138.13     1157.53     23.37 o 
   6   3   5       21.33       15.71      4.34 o 
   7   3   5      104.66       96.63     11.49 o 
   8   3   5      288.19      288.85     22.37 o 
   9   3   5       37.57       34.61     14.27 o 
  10   3   5      107.66       92.98     18.88 o 
  11   3   5       21.88       18.33     19.92 o 
 -11   4   5       13.65       44.27     23.88 o 
 -10   4   5       13.15       40.78     12.23 o 
  -9   4   5       54.84       50.46     16.18 o 
  -8   4   5       22.20       16.84      4.81 o 
  -7   4   5      168.49      167.89     14.14 o 
  -6   4   5      184.23      187.50     11.21 o 
  -5   4   5      856.71      874.43     22.67 o 
  -4   4   5     3031.87     3201.87     46.89 o 
  -3   4   5     1939.05     1943.02     30.05 o 
  -2   4   5     1459.52     1375.01     20.19 o 
  -1   4   5     1464.73     1417.57     19.76 o 
   0   4   5      718.97      669.05     28.76 o 
   1   4   5     1500.82     1427.26     31.46 o 
   2   4   5     1494.15     1459.90     31.25 o 
   3   4   5     1905.19     1866.78     43.08 o 
   4   4   5     3040.77     3240.87     55.91 o 
   5   4   5      832.48      892.10     19.94 o 
   6   4   5      179.66      199.59     12.26 o 
   7   4   5      169.32      167.79     14.99 o 
   8   4   5       22.08       17.17      3.77 o 
   9   4   5       55.68       56.25     31.81 o 
  10   4   5       13.59       14.46     15.96 o 
  11   4   5       14.07        6.46     40.66 o 
 -11   5   5      125.40       63.03     31.77 o 
 -10   5   5      111.04       75.59     15.74 o 
  -9   5   5       33.79       12.73     22.43 o 
  -8   5   5       75.46       74.04      9.55 o 
  -7   5   5      406.96      423.47     26.31 o 
  -6   5   5      406.44      436.67     20.77 o 
  -5   5   5       49.81       46.08      4.70 o 
  -4   5   5       38.76       32.33      4.31 o 
  -3   5   5     1059.75     1111.44     29.52 o 
  -2   5   5      131.59      123.20      3.74 o 
  -1   5   5       12.95        6.66      4.74 o 
   0   5   5    12675.56    12861.21    173.75 o 
   1   5   5       14.75        4.55      4.55 o 
   2   5   5      113.13       93.69      5.62 o 
   3   5   5     1039.80     1050.66     40.42 o 
   4   5   5       41.08       41.38      3.59 o 
   5   5   5       49.85       42.58      5.14 o 
   6   5   5      395.98      421.25     24.81 o 
   7   5   5      410.76      423.30     30.73 o 
   8   5   5       81.27       83.91      9.03 o 
   9   5   5       34.36       34.00     25.89 o 
  10   5   5      112.06       90.73     22.83 o 
  11   5   5      123.14       72.29     48.51 o 
 -11   6   5       39.77       23.84     25.33 o 
 -10   6   5       48.66       69.50     14.89 o 
  -9   6   5       77.66      130.31     46.22 o 
  -8   6   5      258.54      238.31     22.53 o 
  -7   6   5      135.31      141.34     13.24 o 
  -6   6   5      475.11      500.11     22.11 o 
  -5   6   5      430.34      437.06     18.08 o 
  -4   6   5      502.75      543.61     18.50 o 
  -3   6   5      221.08      235.60      9.53 o 
  -2   6   5      938.88     1035.55     33.26 o 
  -1   6   5     1103.94     1093.25     43.66 o 
   0   6   5      878.13      861.28     33.31 o 
   1   6   5     1074.17     1107.39     38.60 o 
   2   6   5      937.19      985.47     39.72 o 
   3   6   5      227.17      235.15     13.60 o 
   4   6   5      497.22      525.91     26.19 o 
   5   6   5      417.46      425.31     22.01 o 
   6   6   5      486.75      500.72     28.21 o 
   7   6   5      143.80      161.79     17.33 o 
   8   6   5      251.55      217.62     26.68 o 
   9   6   5       78.83       63.12     22.46 o 
  10   6   5       49.72       31.66     20.37 o 
 -10   7   5        3.38       15.02     24.63 o 
  -9   7   5      121.79      147.21     27.57 o 
  -8   7   5       33.09       22.13      6.18 o 
  -7   7   5       29.46       26.96      6.24 o 
  -6   7   5      287.92      296.68     23.02 o 
  -5   7   5     1224.87     1409.52     61.72 o 
  -4   7   5      321.09      307.98     17.62 o 
  -3   7   5      361.13      376.98     15.16 o 
  -2   7   5      305.25      298.38     14.00 o 
  -1   7   5     1062.87      924.92     60.26 o 
   0   7   5      552.16      527.36     22.39 o 
   1   7   5     1050.22     1070.93     44.34 o 
   2   7   5      308.77      344.37     13.41 o 
   3   7   5      385.63      415.32     20.38 o 
   4   7   5      312.89      315.70     23.81 o 
   5   7   5     1205.63     1431.95     81.01 o 
   6   7   5      285.85      302.47     25.54 o 
   7   7   5       28.08       17.63      5.81 o 
   8   7   5       35.85       28.56     11.72 o 
   9   7   5      123.39      109.82     34.65 o 
  10   7   5        3.29       14.42     15.93 o 
 -10   8   5       36.95       37.87     57.46 o 
  -9   8   5       45.78       40.57     25.22 o 
  -8   8   5      165.86      140.08     29.05 o 
  -7   8   5      216.17      190.78     14.12 o 
  -6   8   5       56.30       44.83      7.93 o 
  -5   8   5       16.33       15.84      4.54 o 
  -4   8   5      413.59      426.51     21.86 o 
  -3   8   5      160.82      171.63     13.68 o 
  -2   8   5      722.55      766.44     36.41 o 
  -1   8   5       64.15       43.63      8.46 o 
   0   8   5       10.71       12.07      5.78 o 
   1   8   5       65.82       39.90      8.49 o 
   2   8   5      723.17      733.26     32.40 o 
   3   8   5      159.22      179.14     13.66 o 
   4   8   5      425.42      427.94     28.83 o 
   5   8   5       15.74       20.51      7.04 o 
   6   8   5       55.41       46.40      9.90 o 
   7   8   5      215.82      220.15     19.31 o 
   8   8   5      168.26      102.17     24.98 o 
   9   8   5       45.15       35.87     14.28 o 
  10   8   5       34.45       14.01     29.95 o 
 -10   9   5       10.97       28.42     40.09 o 
  -9   9   5       46.37       84.81     50.27 o 
  -8   9   5       14.32        9.44     12.03 o 
  -7   9   5        3.94       20.79     39.70 o 
  -6   9   5      309.32      319.99     27.18 o 
  -5   9   5      119.69      111.15     12.38 o 
  -4   9   5      531.95      603.63     27.08 o 
  -3   9   5      431.34      473.70     26.86 o 
  -2   9   5      250.99      242.57     20.40 o 
  -1   9   5      171.87      205.62     16.08 o 
   0   9   5      965.07     1018.70     44.48 o 
   1   9   5      167.42      186.67     12.99 o 
   2   9   5      264.90      333.84     22.84 o 
   3   9   5      442.78      475.80     29.98 o 
   4   9   5      521.75      564.64     36.76 o 
   5   9   5      114.67      130.18     15.14 o 
   6   9   5      306.59      326.66     33.35 o 
   7   9   5        4.00       24.74      5.51 o 
   8   9   5       14.69       22.62      8.15 o 
   9   9   5       46.83       36.35     31.35 o 
  10   9   5       11.00       51.74     29.21 o 
 -10  10   5       15.40       65.97     34.64 o 
  -9  10   5       24.49       37.98     25.20 o 
  -8  10   5       12.10       14.60     12.44 o 
  -7  10   5       58.35       36.03      8.75 o 
  -6  10   5       17.40       31.10     12.48 o 
  -5  10   5      147.72      128.24     14.41 o 
  -4  10   5      512.63      547.03     26.58 o 
  -3  10   5       37.18       14.14      4.31 o 
  -2  10   5       47.57       52.49      8.77 o 
  -1  10   5      251.80      262.45     21.39 o 
   0  10   5       29.39       14.77      5.94 o 
   1  10   5      255.51      270.60     21.47 o 
   2  10   5       50.75       52.15     10.22 o 
   3  10   5       36.13       23.05     17.17 o 
   4  10   5      506.12      539.53     29.92 o 
   5  10   5      149.74      139.42     18.75 o 
   6  10   5       17.44       28.82      5.86 o 
   7  10   5       59.63       28.20      6.79 o 
   8  10   5       11.08       40.84     32.07 o 
   9  10   5       24.59       36.35     42.68 o 
  10  10   5       15.37       52.42     44.65 o 
 -10  11   5        2.61      -20.83     20.83 o 
  -9  11   5        3.71       44.25     24.40 o 
  -8  11   5       17.01       10.58     15.45 o 
  -7  11   5        3.74        8.29      9.38 o 
  -6  11   5       16.83       22.14      8.75 o 
  -5  11   5      146.16      130.34     14.44 o 
  -4  11   5      147.02      106.90     18.64 o 
  -3  11   5      111.51      111.47     15.85 o 
  -2  11   5      105.08      109.98     28.01 o 
  -1  11   5      152.21      202.59     31.88 o 
   0  11   5     1177.05     1294.15    142.44 o 
   1  11   5      148.18      156.73     23.82 o 
   2  11   5       98.12       88.24     23.49 o 
   3  11   5      108.81       78.18     22.21 o 
   4  11   5      148.20      226.21     45.77 o 
   5  11   5      150.92      224.18     49.32 o 
   6  11   5       17.28      -12.87     12.87 o 
   7  11   5        3.36       10.36     15.14 o 
   8  11   5       16.69       20.68     28.30 o 
   9  11   5        3.77       28.48     28.58 o 
 -10  12   5       27.49        2.90     19.26 o 
  -8  12   5       19.45       42.00     14.61 o 
  -7  12   5       38.96       44.21     17.83 o 
  -6  12   5        5.05       25.05     12.13 o 
  -5  12   5       89.60       77.24     19.89 o 
  -4  12   5       10.28       29.45     10.16 o 
  -3  12   5       44.52       26.37     12.22 o 
  -2  12   5       19.91        7.30      9.55 o 
  -1  12   5      180.65      244.70     35.66 o 
   0  12   5      440.15      605.60     87.05 o 
   1  12   5      178.84      131.17     37.37 o 
   2  12   5       20.14       24.13     21.09 o 
   3  12   5       44.74       43.76     15.59 o 
   4  12   5       10.52       14.87     12.00 o 
   5  12   5       91.01       89.02     26.95 o 
   6  12   5        5.48       23.91     17.01 o 
   7  12   5       37.31       41.18     25.65 o 
   8  12   5       19.77       27.52     35.44 o 
   9  12   5       10.43       28.52     26.16 o 
  -8  13   5       25.26       25.28     41.74 o 
  -7  13   5       39.19       18.18     47.90 o 
  -6  13   5       45.84       26.91      7.18 o 
  -5  13   5       31.43       16.47      9.75 o 
  -4  13   5        2.81        9.60      9.17 o 
  -3  13   5       10.73       19.27     11.55 o 
  -2  13   5       88.41      110.78     17.10 o 
  -1  13   5       53.15       27.36     25.07 o 
   0  13   5       22.58        9.02      4.89 o 
   1  13   5       54.49       89.33     16.27 o 
   2  13   5       88.98       57.89     25.67 o 
   3  13   5        9.93        5.93     13.53 o 
   4  13   5        3.16       -0.13     20.34 o 
   5  13   5       31.18       38.22     28.71 o 
   7  13   5       39.48       27.58     13.94 o 
   8  13   5       26.02       44.45     46.47 o 
   9  13   5        1.14       24.03     24.82 o 
  -8  14   5       13.47      -24.47     28.04 o 
  -7  14   5        0.77       -1.63     32.40 o 
  -6  14   5       10.03       17.03     21.32 o 
  -4  14   5       66.04       74.94     18.54 o 
  -3  14   5       14.07       18.51     10.76 o 
  -2  14   5       11.08       21.23     21.67 o 
  -1  14   5        5.95        1.38     12.58 o 
   1  14   5        5.99       11.79     21.05 o 
   2  14   5       11.33       22.33     14.02 o 
   3  14   5       14.61       18.66     17.81 o 
   5  14   5       31.26       30.47     37.43 o 
   6  14   5        9.55       18.51     16.48 o 
   7  14   5        0.62       20.19     13.19 o 
   8  14   5       13.62       43.35     37.68 o 
  -7  15   5       15.22       13.19     13.78 o 
  -6  15   5       31.10       18.08     20.78 o 
  -5  15   5        0.60       17.89     21.83 o 
  -4  15   5        3.51       15.27     15.55 o 
  -3  15   5       99.07       42.70     89.52 o 
  -2  15   5       27.35       42.31     17.32 o 
  -1  15   5        8.00       45.76     22.03 o 
   0  15   5        6.24       11.84     19.70 o 
   1  15   5        7.15       15.10     14.34 o 
   2  15   5       27.22       23.64     24.98 o 
   3  15   5       99.01       46.00     54.16 o 
   4  15   5        3.22      114.77     43.67 o 
   5  15   5        0.63       52.56     20.62 o 
   6  15   5       31.23       16.32     47.63 o 
   7  15   5       15.32       24.47     19.82 o 
  -6  16   5        8.63        5.66      9.92 o 
  -5  16   5        0.99      -16.48     18.75 o 
  -4  16   5       12.68       12.17     49.86 o 
  -3  16   5        9.14       54.54     22.99 o 
  -2  16   5        3.81       34.55     31.32 o 
  -1  16   5       40.74        7.22     31.65 o 
   0  16   5       18.12       49.19     18.35 o 
   1  16   5       41.15       19.64     29.31 o 
   2  16   5        3.84        1.16     18.65 o 
   3  16   5        9.09       98.54     46.18 o 
   4  16   5       13.19      -25.37     53.20 o 
   5  16   5        0.99        9.80     25.97 o 
   6  16   5        8.32       13.62     18.59 o 
   0   0   6     1390.42     1188.34     23.03 o 
   1   0   6      256.26      233.02      8.36 o 
   2   0   6      479.86      439.50     15.60 o 
   3   0   6      703.33      658.81     19.00 o 
   4   0   6     6758.93     7303.23    118.38 o 
   5   0   6     1014.50     1000.90     23.22 o 
   6   0   6      453.34      501.90     22.73 o 
   7   0   6      503.63      531.13     35.00 o 
   8   0   6      215.72      245.26     31.78 o 
   9   0   6       92.48      100.30     24.39 o 
  10   0   6        0.66       12.63      9.18 o 
  11   0   6       10.73       36.45     18.25 o 
 -11   1   6       23.18       20.48     14.07 o 
 -10   1   6       75.21       43.70     14.50 o 
  -9   1   6        4.17       20.50     10.34 o 
  -8   1   6      316.87      276.13     25.15 o 
  -7   1   6      105.89      113.12     16.05 o 
  -6   1   6      194.57      223.31     15.15 o 
  -5   1   6     1425.22     1484.96     28.45 o 
  -4   1   6      512.78      541.30     21.97 o 
  -3   1   6      821.94      845.54     20.18 o 
  -2   1   6     1697.44     1580.43     21.39 o 
  -1   1   6     1601.24     1355.99     21.36 o 
   0   1   6      328.26      267.48      9.17 o 
   1   1   6     1590.95     1360.40     21.75 o 
   2   1   6     1750.23     1620.34     23.14 o 
   3   1   6      877.21      894.79     22.15 o 
   4   1   6      504.36      511.15     18.25 o 
   5   1   6     1407.10     1430.07     27.33 o 
   6   1   6      204.74      201.14     12.44 o 
   7   1   6      102.38      143.73     17.37 o 
   8   1   6      306.46      308.08     25.37 o 
   9   1   6        4.97       32.41      7.83 o 
  10   1   6       75.69       71.85     17.44 o 
  11   1   6       23.37       73.29     28.28 o 
 -11   2   6       66.01       88.88     31.12 o 
 -10   2   6       55.79       52.40     16.86 o 
  -9   2   6       37.80       21.46      9.05 o 
  -8   2   6      407.12      388.04     27.39 o 
  -7   2   6       91.13       84.49     10.59 o 
  -6   2   6      394.30      441.54     18.69 o 
  -5   2   6       67.64       62.65      6.31 o 
  -4   2   6     1516.20     1591.29     29.28 o 
  -3   2   6      544.86      522.77     20.55 o 
  -2   2   6      569.85      565.84     19.71 o 
  -1   2   6     1024.31      909.58     16.12 o 
   0   2   6     6482.39     5970.67     41.65 o 
   1   2   6     1042.26      956.39     28.07 o 
   2   2   6      546.74      537.66     16.90 o 
   3   2   6      533.50      499.01     14.90 o 
   4   2   6     1553.10     1598.58     26.45 o 
   5   2   6       72.67       71.03      5.68 o 
   6   2   6      392.90      432.44     18.06 o 
   7   2   6       90.97       80.04      9.43 o 
   8   2   6      419.62      377.42     27.41 o 
   9   2   6       35.83       25.83     12.33 o 
  10   2   6       53.48       59.84     14.85 o 
  11   2   6       66.29      102.84     26.60 o 
 -11   3   6        9.83       22.92     27.66 o 
 -10   3   6      361.86      333.37     64.40 o 
  -9   3   6       19.98       45.21     14.75 o 
  -8   3   6       13.63        9.87      3.79 o 
  -7   3   6      123.31      148.75     13.26 o 
  -6   3   6      663.47      700.46     26.75 o 
  -5   3   6     2336.93     2598.67     55.62 o 
  -4   3   6      153.62      130.92      6.79 o 
  -3   3   6     1018.87     1040.53     24.74 o 
  -2   3   6     1072.35     1037.31     25.57 o 
  -1   3   6     2760.39     2704.48     36.61 o 
   0   3   6     1835.13     1717.68     23.93 o 
   1   3   6     2747.73     2677.27     34.11 o 
   2   3   6     1106.03     1076.78     20.95 o 
   3   3   6     1030.55     1095.59     18.81 o 
   4   3   6      145.87      122.77      5.66 o 
   5   3   6     2323.83     2535.27     45.49 o 
   6   3   6      681.56      704.13     26.93 o 
   7   3   6      126.65      140.08     12.67 o 
   8   3   6       18.11        8.37      5.53 o 
   9   3   6       19.83       28.50     13.73 o 
  10   3   6      361.03      339.80     54.89 o 
  11   3   6       10.03       31.86     19.48 o 
 -11   4   6      131.69       67.82     31.29 o 
 -10   4   6       47.84       57.34     14.55 o 
  -9   4   6      196.18      193.16     37.05 o 
  -8   4   6      104.43      102.01      8.15 o 
  -7   4   6     1582.26     1844.76     54.60 o 
  -6   4   6      134.61      144.02      8.69 o 
  -5   4   6      148.03      163.45      9.16 o 
  -4   4   6      252.19      271.64     13.19 o 
  -3   4   6      107.21      118.78      7.05 o 
  -2   4   6     1576.64     1555.44     31.30 o 
  -1   4   6     2505.57     2494.21     36.15 o 
   0   4   6      391.91      381.85     15.85 o 
   1   4   6     2460.63     2462.21     32.11 o 
   2   4   6     1570.56     1546.49     26.98 o 
   3   4   6      105.75       99.82      7.67 o 
   4   4   6      249.05      242.61     10.98 o 
   5   4   6      145.71      154.32      8.50 o 
   6   4   6      136.95      129.32      8.18 o 
   7   4   6     1616.58     1859.68     58.39 o 
   8   4   6      101.42       91.77      7.77 o 
   9   4   6      184.68      165.57     43.67 o 
  10   4   6       48.86       32.39     12.60 o 
  11   4   6      134.68      139.23     62.50 o 
 -11   5   6       97.06       61.92     30.28 o 
 -10   5   6       69.05       39.03     16.12 o 
  -9   5   6       24.45       30.40     14.64 o 
  -8   5   6       77.05       97.33     11.60 o 
  -7   5   6      570.01      539.06     31.53 o 
  -6   5   6       17.55       20.06      5.85 o 
  -5   5   6      833.58      856.32     27.89 o 
  -4   5   6      799.29      800.86     22.17 o 
  -3   5   6      847.85      895.30     29.07 o 
  -2   5   6     1847.49     1887.21     32.73 o 
  -1   5   6     3087.55     3018.09     31.94 o 
   0   5   6      551.33      459.53     19.85 o 
   1   5   6     3049.68     3000.51     48.37 o 
   2   5   6     1874.97     1879.82     43.88 o 
   3   5   6      889.92      940.66     35.07 o 
   4   5   6      799.04      772.33     22.54 o 
   5   5   6      833.41      836.35     31.81 o 
   6   5   6       16.84       16.68      6.04 o 
   7   5   6      564.48      545.71     34.16 o 
   8   5   6       80.18       75.51     12.44 o 
   9   5   6       20.92       37.63     23.66 o 
  10   5   6       68.50       78.01     21.76 o 
  11   5   6       97.42       80.53     51.28 o 
 -10   6   6       23.18       38.71     15.96 o 
  -9   6   6       13.62        9.85     10.96 o 
  -8   6   6       24.01       22.34      6.11 o 
  -7   6   6       12.68       14.82      6.24 o 
  -6   6   6      569.28      616.77     24.91 o 
  -5   6   6       12.42       11.94      3.70 o 
  -4   6   6      854.74      848.69     29.40 o 
  -3   6   6      282.20      278.98     10.73 o 
  -2   6   6     1566.17     1742.83     36.37 o 
  -1   6   6      701.64      669.70     30.95 o 
   0   6   6      354.66      311.92     18.50 o 
   1   6   6      699.32      694.06     31.19 o 
   2   6   6     1546.47     1737.22     54.19 o 
   3   6   6      273.24      267.09     14.21 o 
   4   6   6      880.77      886.68     33.39 o 
   5   6   6       11.90       14.63      5.42 o 
   6   6   6      563.97      587.83     30.29 o 
   7   6   6       13.01       10.65      4.47 o 
   8   6   6       25.88       34.56      5.29 o 
   9   6   6       13.52       27.70     16.26 o 
  10   6   6       22.00       15.54     17.07 o 
 -10   7   6        5.71      -11.05     17.59 o 
  -9   7   6        2.94        5.96     15.27 o 
  -8   7   6       30.39       21.38      9.74 o 
  -7   7   6       50.43       35.89      7.47 o 
  -6   7   6      541.91      588.59     33.02 o 
  -5   7   6      550.08      596.53     27.55 o 
  -4   7   6       28.59       22.68      6.45 o 
  -3   7   6      619.36      617.08     23.57 o 
  -2   7   6      147.12      151.51      7.17 o 
  -1   7   6      656.26      636.26     20.46 o 
   0   7   6      183.71      179.58      9.75 o 
   1   7   6      645.72      625.72     23.16 o 
   2   7   6      150.39      149.51      8.60 o 
   3   7   6      618.07      604.42     27.24 o 
   4   7   6       25.07       14.84      6.30 o 
   5   7   6      553.15      613.23     32.42 o 
   6   7   6      538.63      537.81     38.81 o 
   7   7   6       47.52       44.63      9.55 o 
   8   7   6       27.16       21.06      7.64 o 
   9   7   6        3.21        3.83      9.03 o 
  10   7   6        6.02        7.58      8.64 o 
 -10   8   6        1.73        8.32     22.92 o 
  -9   8   6       22.26       20.55     22.12 o 
  -8   8   6        9.14       15.06     10.24 o 
  -7   8   6      279.37      234.84     20.30 o 
  -6   8   6      127.96      143.73     18.39 o 
  -5   8   6      108.19      101.40     10.78 o 
  -4   8   6      276.16      303.35     20.38 o 
  -3   8   6      265.24      328.82     18.25 o 
  -2   8   6     1194.32     1238.86     37.96 o 
  -1   8   6      316.84      296.26     15.06 o 
   0   8   6      816.25      834.28     33.96 o 
   1   8   6      301.32      284.72     13.07 o 
   2   8   6     1185.18     1235.35     49.27 o 
   3   8   6      261.36      304.52     20.75 o 
   4   8   6      279.15      288.86     23.33 o 
   5   8   6      105.38       89.97     11.78 o 
   6   8   6      125.17      128.60     18.70 o 
   7   8   6      280.46      272.15     24.94 o 
   8   8   6        9.43       30.89     10.47 o 
   9   8   6       23.17       36.30     21.21 o 
  10   8   6        1.64       23.47     17.95 o 
 -10   9   6       56.97       23.08     45.74 o 
  -9   9   6       30.23       27.25     31.68 o 
  -8   9   6       27.88       20.99      9.11 o 
  -7   9   6       16.76       11.61      6.75 o 
  -6   9   6      165.29      161.21     14.22 o 
  -5   9   6       54.31       36.17      5.67 o 
  -4   9   6      146.59      137.67     14.10 o 
  -3   9   6      248.47      246.91     15.59 o 
  -2   9   6      270.39      263.21     17.60 o 
  -1   9   6      124.00       96.88     11.77 o 
   0   9   6      205.83      234.04     16.86 o 
   1   9   6      122.23      136.96     12.32 o 
   2   9   6      266.06      247.93     19.12 o 
   3   9   6      253.88      280.90     21.21 o 
   4   9   6      147.05      141.40     16.32 o 
   5   9   6       55.35       52.80      9.61 o 
   6   9   6      165.90      157.13     23.94 o 
   7   9   6       15.52       25.47      6.20 o 
   8   9   6       26.89       21.44     13.11 o 
   9   9   6       30.75       49.18     22.36 o 
  10   9   6       58.82       80.27     37.95 o 
 -10  10   6        2.82      -18.50     67.15 o 
  -9  10   6        9.64       29.61     18.65 o 
  -8  10   6       52.12       58.76      9.83 o 
  -7  10   6       52.84       42.78     17.69 o 
  -6  10   6       85.34       41.94     17.70 o 
  -5  10   6      104.75       95.56     13.66 o 
  -4  10   6       68.12       55.07      9.21 o 
  -3  10   6      175.40      204.22     20.32 o 
  -2  10   6      329.96      336.49     22.81 o 
  -1  10   6        5.55       16.22      7.79 o 
   0  10   6       59.73       55.88      8.51 o 
   1  10   6        6.37        1.12      9.71 o 
   2  10   6      331.54      331.74     27.32 o 
   3  10   6      173.07      192.82     23.73 o 
   4  10   6       70.86       58.82     13.01 o 
   5  10   6      107.30      139.03     26.68 o 
   6  10   6       81.51       89.75     24.20 o 
   7  10   6       52.84       40.28     14.89 o 
   8  10   6       52.62       88.92     42.04 o 
   9  10   6        8.43        9.96     15.18 o 
  10  10   6        2.89       18.07     18.32 o 
 -10  11   6       43.94       38.17     26.39 o 
  -9  11   6        0.41       66.69     32.49 o 
  -8  11   6       20.75       26.67     11.00 o 
  -7  11   6        7.64       27.14      8.22 o 
  -6  11   6       36.73       38.89     15.29 o 
  -5  11   6        4.45       24.35      6.58 o 
  -4  11   6       39.92       39.38      8.80 o 
  -3  11   6       91.91       76.87     13.63 o 
  -2  11   6      186.90      177.08     21.10 o 
  -1  11   6      440.19      428.63     70.03 o 
   0  11   6      578.11      795.99     60.81 o 
   1  11   6      447.11      493.28     51.51 o 
   2  11   6      183.56      217.87     33.03 o 
   3  11   6       88.15       85.24     18.28 o 
   4  11   6       38.71       29.27     24.84 o 
   5  11   6        5.04      -11.84     11.84 o 
   6  11   6       37.10       33.38     10.52 o 
   7  11   6        7.38       10.61     14.09 o 
   8  11   6       18.96       32.68     13.68 o 
   9  11   6        0.40       24.70     25.91 o 
  -9  12   6        5.27       79.79     48.34 o 
  -8  12   6       43.54       18.85      9.97 o 
  -7  12   6        9.63       18.29     39.17 o 
  -6  12   6       79.67       44.00      8.90 o 
  -5  12   6        9.71       29.79     12.32 o 
  -4  12   6      302.27      279.91     32.39 o 
  -3  12   6       83.29       99.50     14.72 o 
  -2  12   6       20.04       -0.20     12.99 o 
   0  12   6      179.32      259.70     29.27 o 
   1  12   6       41.91       50.06     17.26 o 
   2  12   6       17.12        5.06     19.48 o 
   3  12   6       83.88      124.58     14.95 o 
   5  12   6       10.02      -12.25     28.80 o 
   6  12   6       77.67       67.57     18.38 o 
   7  12   6       10.26      182.30     70.69 o 
   8  12   6       45.07       58.42     44.80 o 
   9  12   6        4.99       28.23     23.90 o 
  -8  13   6       13.80       26.12     17.16 o 
  -7  13   6       14.61      -13.92     13.92 o 
  -6  13   6       19.18       26.69     10.32 o 
  -5  13   6       35.27       27.66     11.76 o 
  -4  13   6       45.93        6.51     14.30 o 
  -3  13   6       34.26       43.67      8.55 o 
  -2  13   6       51.58       58.93     13.44 o 
  -1  13   6       56.35        8.78     28.09 o 
   0  13   6       39.40       23.71     17.43 o 
   1  13   6       53.45       75.31     29.63 o 
   2  13   6       52.92        9.29     18.43 o 
   3  13   6       34.94       39.56     20.37 o 
   4  13   6       45.08      -16.42     78.57 o 
   5  13   6       35.60       43.88     29.61 o 
   6  13   6       19.91        9.74     14.15 o 
   7  13   6       15.13       12.04     11.32 o 
   8  13   6       13.38       35.38     23.08 o 
   9  13   6        0.26        7.92     13.72 o 
  -7  14   6       16.36       50.70     39.37 o 
  -6  14   6       15.00       14.05     17.41 o 
  -5  14   6       23.99       36.53     42.31 o 
  -4  14   6        8.52        4.41     14.08 o 
  -3  14   6       27.07       25.95     26.15 o 
  -2  14   6       10.50        7.59     10.86 o 
  -1  14   6       39.09       62.27     33.69 o 
   0  14   6      173.01      153.62     61.28 o 
   1  14   6       38.74       32.93     48.33 o 
   2  14   6       11.37       18.35     14.05 o 
   3  14   6       28.33       59.24     20.28 o 
   4  14   6        9.02      -31.09     31.09 o 
   5  14   6       23.63       41.68     13.63 o 
   6  14   6       14.31       18.49     15.27 o 
   7  14   6       15.75       34.98     17.32 o 
   8  14   6        4.01      -29.73     29.73 o 
  -7  15   6        2.90       13.02     30.43 o 
  -6  15   6       25.41       35.67     49.87 o 
  -5  15   6        3.44        4.89      8.27 o 
  -4  15   6       12.37       16.16     22.53 o 
  -3  15   6        8.70       11.56     28.13 o 
  -2  15   6        1.35        2.98      8.81 o 
  -1  15   6        0.20        4.50     14.19 o 
   0  15   6       95.44      117.67     23.92 o 
   1  15   6        0.14        1.66     25.70 o 
   2  15   6        1.06       -2.35     13.05 o 
   3  15   6        8.37       -4.84     34.13 o 
   4  15   6       12.93      -11.19     11.19 o 
   5  15   6        3.42       20.28     13.72 o 
   6  15   6       24.85       38.82     19.41 o 
   7  15   6        2.79        8.83     13.50 o 
  -5  16   6        1.69        3.86     19.32 o 
  -4  16   6        0.49       -7.23     16.90 o 
  -3  16   6        2.58       30.88     20.77 o 
  -2  16   6        0.31       -7.93     13.94 o 
  -1  16   6       12.78       34.55     12.67 o 
   0  16   6        2.37        2.36     12.70 o 
   1  16   6       12.84       -7.81     13.59 o 
   2  16   6        0.33        6.12     13.87 o 
   3  16   6        2.74      -16.59     16.59 o 
   4  16   6        0.51       23.29     30.89 o 
   5  16   6        1.80       47.04     32.42 o 
   1   0   7      441.22      422.98     14.07 o 
   2   0   7     5939.24     6065.71     70.31 o 
   3   0   7       68.63       73.15      4.33 o 
   4   0   7      266.34      246.85     11.74 o 
   5   0   7     1177.18     1134.65     29.22 o 
   6   0   7      110.79      112.04      7.84 o 
   7   0   7      452.66      534.83     23.20 o 
   8   0   7      855.74      902.61    100.01 o 
   9   0   7      161.77      139.44     28.07 o 
  10   0   7       17.22       45.31     65.86 o 
  11   0   7      116.58      122.86     55.73 o 
 -11   1   7       25.88       43.76     33.51 o 
 -10   1   7       95.36       71.70     67.01 o 
  -9   1   7       29.29       17.03     26.45 o 
  -8   1   7      249.72      271.99     23.64 o 
  -7   1   7      154.34      177.94     17.52 o 
  -6   1   7      742.14      865.70     36.43 o 
  -5   1   7      287.41      275.24     12.55 o 
  -4   1   7      771.91      826.18     27.43 o 
  -3   1   7     1426.23     1389.53     25.06 o 
  -2   1   7      244.44      237.19      8.31 o 
  -1   1   7      540.98      549.77     19.31 o 
   0   1   7     1668.25     1663.94     25.64 o 
   1   1   7      551.76      533.63     19.99 o 
   2   1   7      257.16      253.92      8.83 o 
   3   1   7     1452.32     1424.33     25.00 o 
   4   1   7      789.20      835.43     28.03 o 
   5   1   7      282.77      275.46     10.43 o 
   6   1   7      743.20      852.38     34.48 o 
   7   1   7      153.09      146.55     16.22 o 
   8   1   7      258.07      282.39     25.34 o 
   9   1   7       27.39       15.23     17.40 o 
  10   1   7       95.21       63.63     19.99 o 
  11   1   7       26.52       32.02     31.99 o 
 -11   2   7       32.11       24.74     58.37 o 
 -10   2   7      155.25      142.08     37.19 o 
  -9   2   7       86.91       73.36     20.50 o 
  -8   2   7       44.57       55.03      9.13 o 
  -7   2   7      353.21      409.03     22.70 o 
  -6   2   7      243.30      241.17     16.12 o 
  -5   2   7      141.11      148.08      6.58 o 
  -4   2   7       31.24       21.95      2.91 o 
  -3   2   7       58.99       60.20      5.04 o 
  -2   2   7     1395.62     1368.02     25.68 o 
  -1   2   7     1424.76     1277.04     21.34 o 
   0   2   7     3286.74     2825.32     40.28 o 
   1   2   7     1388.69     1242.32     29.41 o 
   2   2   7     1386.49     1338.38     28.22 o 
   3   2   7       62.83       54.46      3.93 o 
   4   2   7       27.43       27.13      4.86 o 
   5   2   7      130.69      128.46      6.69 o 
   6   2   7      250.14      235.05     13.37 o 
   7   2   7      364.36      404.55     17.20 o 
   8   2   7       47.91       44.43      8.40 o 
   9   2   7       87.76       62.86     22.23 o 
  10   2   7      154.49      158.55     31.58 o 
  11   2   7       33.02       75.43     49.24 o 
 -10   3   7       53.36       51.33     15.49 o 
  -9   3   7       92.63       96.24     30.16 o 
  -8   3   7      128.67      143.67      7.96 o 
  -7   3   7      130.70      170.66     15.28 o 
  -6   3   7      757.17      836.36     42.89 o 
  -5   3   7      462.86      505.97     20.94 o 
  -4   3   7      720.93      783.49     28.82 o 
  -3   3   7     1102.69     1154.24     44.65 o 
  -2   3   7      701.57      708.94     26.45 o 
  -1   3   7     3001.78     2797.94     39.34 o 
   0   3   7     8024.49     8436.04     93.86 o 
   1   3   7     3041.11     2854.55     35.37 o 
   2   3   7      722.28      734.75     17.62 o 
   3   3   7     1092.60     1204.06     28.34 o 
   4   3   7      727.33      769.99     19.60 o 
   5   3   7      468.49      497.02     16.79 o 
   6   3   7      753.97      817.92     35.70 o 
   7   3   7      128.01      119.89     11.44 o 
   8   3   7      130.83      143.67      8.45 o 
   9   3   7       91.33       88.82     20.39 o 
  10   3   7       52.05       32.64     11.56 o 
  11   3   7       26.81       42.27     34.31 o 
 -11   4   7       16.81       21.83     27.98 o 
 -10   4   7      177.20       98.20     25.08 o 
  -9   4   7        9.42       12.17     11.77 o 
  -8   4   7       33.05       46.32      8.29 o 
  -7   4   7      463.05      481.33     30.40 o 
  -6   4   7       14.16       25.66      5.80 o 
  -5   4   7      593.34      599.29     21.66 o 
  -4   4   7     2100.07     2328.62     42.13 o 
  -3   4   7     2660.38     3067.49     54.36 o 
  -2   4   7     1120.86     1062.34     43.69 o 
  -1   4   7      618.20      628.10     22.37 o 
   0   4   7     4761.22     5019.00     64.05 o 
   1   4   7      611.79      628.18     15.92 o 
   2   4   7     1164.23     1105.58     30.45 o 
   3   4   7     2660.69     3063.15     41.58 o 
   4   4   7     2074.06     2336.53     36.83 o 
   5   4   7      598.94      621.67     20.49 o 
   6   4   7       15.90       10.28      6.77 o 
   7   4   7      458.05      454.86     28.09 o 
   8   4   7       36.42       45.05      7.60 o 
   9   4   7       10.29       31.41     14.60 o 
  10   4   7      181.66      162.92     33.31 o 
  11   4   7       16.86       49.81     44.91 o 
 -10   5   7       69.84       65.20     23.57 o 
  -9   5   7       98.18      100.82     23.75 o 
  -8   5   7      183.81      184.84     18.89 o 
  -7   5   7       24.97       21.44      5.07 o 
  -6   5   7      248.29      248.46     20.67 o 
  -5   5   7       73.22       80.87      7.87 o 
  -4   5   7      183.64      174.07      7.61 o 
  -3   5   7      574.01      577.07     19.21 o 
  -2   5   7       60.69       64.99      5.04 o 
  -1   5   7      119.82      110.42     13.17 o 
   0   5   7     1530.13     1661.72     46.06 o 
   1   5   7      128.61      119.92      8.04 o 
   2   5   7       62.71       52.66      7.97 o 
   3   5   7      576.83      574.94     20.23 o 
   4   5   7      192.96      195.74      8.18 o 
   5   5   7       80.37       93.80      7.83 o 
   6   5   7      248.41      252.54     21.44 o 
   7   5   7       23.95       22.26      5.10 o 
   8   5   7      177.58      174.20     18.81 o 
   9   5   7       95.61      108.60     23.13 o 
  10   5   7       69.65       35.93     34.04 o 
  11   5   7       11.98       20.08     24.73 o 
 -10   6   7        4.85       15.62     11.42 o 
  -9   6   7      126.07      137.98     26.67 o 
  -8   6   7      168.90      124.86     16.29 o 
  -7   6   7      165.96      156.64     16.70 o 
  -6   6   7      346.62      349.15     20.06 o 
  -5   6   7      569.54      597.21     29.17 o 
  -4   6   7      215.89      229.91     13.58 o 
  -3   6   7       12.35        9.34      5.32 o 
  -2   6   7     1577.41     1588.51     58.71 o 
  -1   6   7      726.63      800.23     29.80 o 
   0   6   7     1903.06     2032.54     51.22 o 
   1   6   7      715.66      751.20     34.26 o 
   2   6   7     1564.65     1687.66     47.60 o 
   3   6   7        9.81       10.75      4.94 o 
   4   6   7      220.68      237.73     15.33 o 
   5   6   7      583.79      622.67     34.61 o 
   6   6   7      343.72      334.61     24.80 o 
   7   6   7      166.70      168.21     19.05 o 
   8   6   7      168.49      160.99     22.36 o 
   9   6   7      126.22      137.77     52.31 o 
  10   6   7        4.86       12.29     14.38 o 
 -10   7   7       41.62       59.97     28.28 o 
  -9   7   7       25.98       16.92     11.59 o 
  -8   7   7      141.95      138.38     19.72 o 
  -7   7   7       29.98       17.84      6.10 o 
  -6   7   7      107.41      120.43     12.05 o 
  -5   7   7        6.79        9.07      5.84 o 
  -4   7   7      128.99      120.48      8.43 o 
  -3   7   7       15.30       15.54      4.40 o 
  -2   7   7      889.55      916.28     30.87 o 
  -1   7   7      987.06      947.46     37.52 o 
   0   7   7      399.27      362.69     13.35 o 
   1   7   7      982.69      955.66     34.07 o 
   2   7   7      892.35      885.43     34.57 o 
   3   7   7       13.29       10.10      5.15 o 
   4   7   7      133.87      125.03     10.52 o 
   5   7   7        7.09       -0.58      4.74 o 
   6   7   7      107.74      128.25     14.13 o 
   7   7   7       29.43       28.57      6.66 o 
   8   7   7      142.24      130.68     19.64 o 
   9   7   7       26.34       21.92     12.41 o 
  10   7   7       38.48       34.15     32.53 o 
 -10   8   7       25.92       61.97     42.14 o 
  -9   8   7       64.22       50.83     18.56 o 
  -8   8   7       13.98        6.95      6.16 o 
  -7   8   7       74.31       55.95      8.74 o 
  -6   8   7      279.38      323.52     25.21 o 
  -5   8   7      280.13      295.22     22.50 o 
  -4   8   7        6.47       11.04      4.74 o 
  -3   8   7      374.48      362.37     16.88 o 
  -2   8   7      230.06      217.42     14.11 o 
  -1   8   7       77.36       96.98     11.07 o 
   0   8   7        6.32       -1.34      5.42 o 
   1   8   7       74.39       62.01      8.88 o 
   2   8   7      228.35      239.62     16.55 o 
   3   8   7      383.74      378.72     21.56 o 
   4   8   7        4.87        8.62      3.48 o 
   5   8   7      274.36      300.11     21.35 o 
   6   8   7      278.46      325.41     29.80 o 
   7   8   7       74.83       56.38     10.03 o 
   8   8   7       13.07       21.01      8.83 o 
   9   8   7       65.25       59.84     26.78 o 
  10   8   7       26.74       42.25     22.25 o 
 -10   9   7        6.29       58.82     46.69 o 
  -9   9   7        1.48       -9.62     15.83 o 
  -8   9   7       48.41       36.85     19.06 o 
  -7   9   7       26.65       17.63      5.86 o 
  -6   9   7      215.76      193.72     18.03 o 
  -5   9   7       43.22       42.30      7.09 o 
  -4   9   7       83.24       52.26      7.04 o 
  -3   9   7      267.03      286.48     20.67 o 
  -2   9   7       22.99       23.75      5.70 o 
  -1   9   7      249.55      300.89     20.33 o 
   0   9   7      410.95      403.47     22.80 o 
   1   9   7      253.90      290.50     22.43 o 
   2   9   7       21.46       39.41      7.74 o 
   3   9   7      257.18      278.85     21.85 o 
   4   9   7       80.22       74.43     11.08 o 
   5   9   7       43.18       38.39      7.86 o 
   6   9   7      217.62      191.30     22.08 o 
   7   9   7       27.09       28.45      5.45 o 
   8   9   7       46.58       31.78      9.85 o 
   9   9   7        1.64        6.03     10.68 o 
  10   9   7        6.22        5.83     19.18 o 
 -10  10   7        0.22      -24.20     24.20 o 
  -9  10   7        9.45      -13.07     29.55 o 
  -8  10   7        3.76       43.29     19.87 o 
  -7  10   7       98.29       54.17     15.41 o 
  -6  10   7       80.22       56.67    138.93 o 
  -5  10   7       29.66       29.89     10.25 o 
  -4  10   7       53.16       30.64      7.73 o 
  -3  10   7       16.03       11.13      6.96 o 
  -2  10   7      448.98      467.47     41.28 o 
  -1  10   7       67.32       82.16     16.96 o 
   0  10   7       63.85       62.04     11.85 o 
   1  10   7       62.70       80.01     16.30 o 
   2  10   7      442.08      511.06     49.16 o 
   3  10   7       16.02       41.75     20.41 o 
   4  10   7       58.42       75.13     17.81 o 
   5  10   7       27.60       31.28     18.14 o 
   6  10   7       78.79      101.14     33.10 o 
   7  10   7       99.55       60.43     16.20 o 
   8  10   7        4.02       24.17      8.75 o 
   9  10   7        9.04       23.76     16.23 o 
  10  10   7        0.24       18.53     18.67 o 
 -10  11   7       14.03       40.42     35.17 o 
  -9  11   7       19.33       24.79     27.82 o 
  -8  11   7       10.10       22.30     11.25 o 
  -7  11   7        5.62       33.99     17.17 o 
  -6  11   7       27.67       23.07      7.82 o 
  -5  11   7       86.77       51.89     12.66 o 
  -4  11   7       40.27       33.42     10.45 o 
  -3  11   7        8.38       11.75      5.32 o 
  -2  11   7      189.35      220.19     28.37 o 
  -1  11   7      451.25      464.86     53.02 o 
   0  11   7       14.82       14.24     15.50 o 
   1  11   7      455.20      588.83     48.79 o 
   2  11   7      187.18      210.22     33.94 o 
   3  11   7        9.79       44.98     15.83 o 
   4  11   7       41.45       38.72     14.44 o 
   5  11   7       85.17       67.56     17.51 o 
   6  11   7       27.61       16.28     18.74 o 
   7  11   7        5.91       28.63     25.51 o 
   8  11   7        9.21       13.80     13.11 o 
   9  11   7       19.04       24.18     16.75 o 
  10  11   7       14.50       51.65     39.72 o 
  -8  12   7       11.09        6.57     12.46 o 
  -7  12   7       36.69       44.77     19.51 o 
  -6  12   7        5.10        3.02      8.64 o 
  -5  12   7      136.41      120.39     26.54 o 
  -4  12   7      165.67      146.35     20.18 o 
  -3  12   7      288.30      273.36     23.08 o 
  -2  12   7       59.56       39.83     26.73 o 
  -1  12   7      433.95      588.53    107.67 o 
   0  12   7       42.18       51.27     16.45 o 
   1  12   7      427.43      529.49     94.76 o 
   2  12   7       62.00       83.09     19.94 o 
   3  12   7      293.38      372.87     43.41 o 
   4  12   7      163.30      253.33    600.87 o 
   5  12   7      134.21      138.86     24.69 o 
   6  12   7        5.75       -0.14      8.13 o 
   7  12   7       38.62       10.08     12.23 o 
   8  12   7       10.76       31.73     13.69 o 
   9  12   7       30.90       29.38     26.42 o 
  -8  13   7        4.84        4.56     21.13 o 
  -7  13   7       23.26       20.11     10.48 o 
  -6  13   7      123.07       88.22     18.31 o 
  -5  13   7       14.93       32.32     12.29 o 
  -4  13   7        1.15        9.33      8.83 o 
  -3  13   7        8.41       41.63     17.31 o 
  -2  13   7       52.81       50.19     25.59 o 
  -1  13   7       61.89       56.75     27.00 o 
   0  13   7       58.51       30.94     17.00 o 
   1  13   7       62.03       55.72     10.94 o 
   2  13   7       52.53       18.67     21.23 o 
   3  13   7        8.42       29.03     10.85 o 
   4  13   7        1.48        3.55     11.60 o 
   5  13   7       14.90       -5.06     14.85 o 
   6  13   7      122.70      110.32     22.94 o 
   7  13   7       23.16       33.78     12.91 o 
   8  13   7        4.33      -29.28     29.28 o 
  -7  14   7       18.13       19.61     18.22 o 
  -6  14   7       15.97       21.10     14.85 o 
  -5  14   7       30.28        5.76     13.02 o 
  -4  14   7       33.66       28.55     19.97 o 
  -3  14   7       46.09       26.32     11.43 o 
  -2  14   7       27.38       15.90     13.71 o 
  -1  14   7      104.92       44.06     33.96 o 
   0  14   7       24.92       32.21     40.99 o 
   1  14   7      101.82       69.18     25.01 o 
   2  14   7       26.60       36.85     19.86 o 
   3  14   7       47.15       33.72     12.04 o 
   4  14   7       34.18       12.85      9.20 o 
   5  14   7       30.16       20.23     22.51 o 
   6  14   7       15.63       -7.35     24.71 o 
   7  14   7       18.48       15.34     11.92 o 
  -7  15   7        1.31       -1.52     10.05 o 
  -6  15   7       13.59       42.24     19.68 o 
  -5  15   7       23.53       29.24     12.71 o 
  -4  15   7        0.36       -8.69     35.01 o 
  -3  15   7       46.59       48.80     14.86 o 
  -2  15   7       12.54       17.51     13.78 o 
  -1  15   7       69.37       86.74     22.09 o 
   0  15   7       13.41       24.35     11.98 o 
   1  15   7       71.58       82.45     23.22 o 
   2  15   7       12.27      -12.47     12.47 o 
   3  15   7       44.67       22.85     18.48 o 
   4  15   7        0.44       10.76     10.62 o 
   5  15   7       24.26       31.75     15.88 o 
   6  15   7       13.89       35.46     17.25 o 
   7  15   7        1.39       20.91     11.85 o 
  -5  16   7        1.84       60.50     44.21 o 
  -4  16   7        2.48       12.01     12.33 o 
  -3  16   7        6.55       -4.06     19.95 o 
  -2  16   7       37.44       24.16     17.19 o 
  -1  16   7        0.65        9.37     15.93 o 
   0  16   7        0.07       28.62     12.27 o 
   1  16   7        0.67       15.81     12.84 o 
   2  16   7       37.73       -1.20     19.36 o 
   3  16   7        6.56       21.92     14.97 o 
   4  16   7        2.56        2.99     15.00 o 
   0   0   8     8380.10     8606.88    136.82 o 
   1   0   8     2150.96     2084.74     34.74 o 
   2   0   8     1237.51     1156.63     27.53 o 
   3   0   8       19.11       14.59      2.92 o 
   4   0   8       81.89       81.03      4.66 o 
   5   0   8        5.25        3.07      2.99 o 
   6   0   8       14.17       19.12      5.86 o 
   7   0   8      200.71      217.51     19.72 o 
   8   0   8       48.11       40.89      8.20 o 
   9   0   8       54.69       45.23     19.76 o 
  10   0   8        6.01       27.47     13.62 o 
 -10   1   8       82.96       40.22     90.89 o 
  -9   1   8      112.34       97.75     26.82 o 
  -8   1   8      107.87      110.39     11.87 o 
  -7   1   8      114.02      152.14     17.78 o 
  -6   1   8     1862.51     2078.72    117.85 o 
  -5   1   8       99.78       80.04      8.29 o 
  -4   1   8     1061.44     1092.44     29.48 o 
  -3   1   8     2015.60     2058.94     39.54 o 
  -2   1   8      569.07      506.57     15.24 o 
  -1   1   8      389.37      358.01     13.67 o 
   0   1   8     1167.66     1240.66     19.42 o 
   1   1   8      390.90      344.65     12.54 o 
   2   1   8      573.79      531.98     18.49 o 
   3   1   8     2026.44     2082.07     44.27 o 
   4   1   8     1031.50     1070.37     32.07 o 
   5   1   8      100.59       98.18      8.57 o 
   6   1   8     1848.85     1942.22     93.71 o 
   7   1   8      109.79      129.68     14.16 o 
   8   1   8      115.19      120.40      6.14 o 
   9   1   8      116.69      120.96     29.39 o 
  10   1   8       81.82       97.34     26.43 o 
 -10   2   8       66.09       44.67     20.61 o 
  -9   2   8       46.38       35.13     15.42 o 
  -8   2   8       76.95       74.95     11.07 o 
  -7   2   8      262.95      323.63     23.92 o 
  -6   2   8      593.74      657.37     34.82 o 
  -5   2   8      817.16      869.30     33.43 o 
  -4   2   8      655.08      644.76     22.54 o 
  -3   2   8      833.26      789.86     32.97 o 
  -2   2   8     6885.42     7186.87     72.44 o 
  -1   2   8      448.96      465.58     12.90 o 
   0   2   8     4065.33     4158.13     53.37 o 
   1   2   8      436.10      450.18     16.87 o 
   2   2   8     6845.72     7108.04     82.99 o 
   3   2   8      811.86      791.10     30.44 o 
   4   2   8      617.89      560.74     17.20 o 
   5   2   8      833.12      879.86     29.39 o 
   6   2   8      604.08      640.79     27.06 o 
   7   2   8      252.75      285.30     19.52 o 
   8   2   8       76.95       79.61     10.32 o 
   9   2   8       49.30       20.20     31.35 o 
  10   2   8       65.07       61.61     14.60 o 
  11   2   8       26.58       83.58     54.30 o 
 -10   3   8       61.58       69.70     22.74 o 
  -9   3   8      120.85      123.34     64.07 o 
  -8   3   8      233.58      279.10     20.27 o 
  -7   3   8      143.31      140.68     13.85 o 
  -6   3   8      483.94      509.37     27.44 o 
  -5   3   8       64.27       56.17      6.25 o 
  -4   3   8       74.55       87.55      9.70 o 
  -3   3   8      369.83      410.22     19.06 o 
  -2   3   8     1403.72     1390.26     48.80 o 
  -1   3   8     2554.79     2651.75     47.72 o 
   0   3   8      787.57      865.37     35.03 o 
   1   3   8     2517.94     2586.95     39.21 o 
   2   3   8     1412.50     1446.78     31.63 o 
   3   3   8      376.45      389.18     15.89 o 
   4   3   8       79.04       89.00      7.60 o 
   5   3   8       63.19       62.90      5.66 o 
   6   3   8      476.11      462.32     20.30 o 
   7   3   8      142.40      132.82     12.74 o 
   8   3   8      227.72      249.72     15.84 o 
   9   3   8      119.57       82.36     18.83 o 
  10   3   8       65.69       67.15     19.12 o 
  11   3   8       69.29      138.84     88.74 o 
 -10   4   8       73.26       45.81     14.87 o 
  -9   4   8      119.03      130.95     27.18 o 
  -8   4   8       17.86       31.49      4.64 o 
  -7   4   8      939.56      988.19     57.76 o 
  -6   4   8       99.44      107.38     12.50 o 
  -5   4   8       74.77       62.31      8.99 o 
  -4   4   8       26.92       19.48      5.82 o 
  -3   4   8      859.05      759.88     29.41 o 
  -2   4   8      542.45      509.33     21.02 o 
  -1   4   8     1608.53     1703.86     44.85 o 
   0   4   8       20.26        0.62      5.83 o 
   1   4   8     1625.96     1712.22     42.40 o 
   2   4   8      542.11      545.40     20.52 o 
   3   4   8      858.26      754.91     20.78 o 
   4   4   8       25.65       18.16      2.86 o 
   5   4   8       81.74       55.12      6.39 o 
   6   4   8      102.41      103.99     11.58 o 
   7   4   8      928.23     1003.01     56.04 o 
   8   4   8       20.15       36.04      4.63 o 
   9   4   8      124.97      121.12     18.55 o 
  10   4   8       74.16       73.28     16.77 o 
  11   4   8       90.31       80.88     53.95 o 
 -10   5   8       15.95       36.89     24.00 o 
  -9   5   8       68.76       45.60     13.60 o 
  -8   5   8      107.42       93.24     15.46 o 
  -7   5   8       36.73       18.62      6.40 o 
  -6   5   8     1030.32     1125.41     44.02 o 
  -5   5   8      327.33      336.75     19.54 o 
  -4   5   8       16.05       13.04      5.92 o 
  -3   5   8       81.60       82.35      9.34 o 
  -2   5   8     1980.54     2105.07     54.76 o 
  -1   5   8     2505.31     2596.42     51.91 o 
   0   5   8     1608.98     1742.23     45.37 o 
   1   5   8     2549.72     2638.33     43.82 o 
   2   5   8     1987.56     2159.07     40.46 o 
   3   5   8       69.66       72.10      8.48 o 
   4   5   8       14.61       17.58      5.80 o 
   5   5   8      331.80      344.32     20.13 o 
   6   5   8     1023.06     1103.71     42.40 o 
   7   5   8       35.30       21.53      5.02 o 
   8   5   8      107.19       87.49     13.81 o 
   9   5   8       68.63       88.92     19.92 o 
  10   5   8       16.57       -8.38     14.07 o 
  11   5   8        3.89       10.25     24.67 o 
 -10   6   8       98.88       67.29     27.45 o 
  -9   6   8       50.57       45.49     26.42 o 
  -8   6   8        1.07       12.83      4.87 o 
  -7   6   8       11.16       10.51      5.10 o 
  -6   6   8      455.21      503.95     32.50 o 
  -5   6   8      461.71      490.57     25.27 o 
  -4   6   8      706.55      725.10     33.10 o 
  -3   6   8       10.93        5.93      3.71 o 
  -2   6   8      717.24      760.53     20.09 o 
  -1   6   8       64.62       42.03      3.67 o 
   0   6   8     2706.89     2927.75     67.77 o 
   1   6   8       67.39       52.83      5.90 o 
   2   6   8      728.60      752.19     28.76 o 
   3   6   8       10.65        9.47      4.52 o 
   4   6   8      702.31      758.18     33.13 o 
   5   6   8      459.22      481.95     23.15 o 
   6   6   8      454.52      506.03     32.36 o 
   7   6   8       11.49       12.01      4.78 o 
   8   6   8        0.66        9.04      4.71 o 
   9   6   8       51.34       28.00     16.20 o 
  10   6   8       98.51       43.72     28.81 o 
 -10   7   8       15.89       18.35     12.54 o 
  -9   7   8       10.70       14.31     12.90 o 
  -8   7   8       79.78       74.21     12.27 o 
  -7   7   8       16.69       13.93      4.51 o 
  -6   7   8        6.54       11.18      8.14 o 
  -5   7   8       44.87       45.67      7.44 o 
  -4   7   8        8.13       -0.16      3.65 o 
  -3   7   8      574.57      632.21     30.33 o 
  -2   7   8      772.81      792.44     32.26 o 
  -1   7   8     1474.92     1568.20     37.42 o 
   0   7   8      198.06      185.37      8.96 o 
   1   7   8     1456.58     1553.03     44.44 o 
   2   7   8      786.49      758.44     30.06 o 
   3   7   8      578.24      658.24     33.20 o 
   4   7   8        7.67       18.73      5.21 o 
   5   7   8       45.25       33.87      6.50 o 
   6   7   8        5.78       13.92      4.06 o 
   7   7   8       15.90       22.41      4.77 o 
   8   7   8       80.05       75.31     16.88 o 
   9   7   8       10.58       32.17     19.25 o 
  10   7   8       15.92       -2.73     12.84 o 
  -9   8   8       37.52       46.33     28.69 o 
  -8   8   8       41.33       41.61     10.98 o 
  -7   8   8       66.34       43.46      6.84 o 
  -6   8   8      116.10      106.40      7.51 o 
  -5   8   8      538.11      559.85     38.30 o 
  -4   8   8       98.13       84.83     14.01 o 
  -3   8   8       15.03        3.43      3.78 o 
  -2   8   8       60.37       35.18      6.52 o 
  -1   8   8      239.49      220.42     14.77 o 
   0   8   8      235.67      229.82     16.00 o 
   1   8   8      245.04      229.01     15.56 o 
   2   8   8       60.42       42.21      8.00 o 
   3   8   8       14.90       15.20      4.75 o 
   4   8   8      100.48       67.76     12.49 o 
   5   8   8      542.36      602.84     40.80 o 
   6   8   8      114.48      112.83     12.75 o 
   7   8   8       65.72       57.57      8.84 o 
   8   8   8       41.53       22.34     10.55 o 
   9   8   8       38.36       39.58     16.07 o 
  10   8   8       37.55       32.10     20.76 o 
  -9   9   8       10.47      -29.92     29.92 o 
  -8   9   8       68.63       56.19      9.07 o 
  -7   9   8        6.01       20.32      7.78 o 
  -6   9   8       37.36       32.08      7.11 o 
  -5   9   8      104.81       99.05     15.06 o 
  -4   9   8      300.43      284.26     23.46 o 
  -3   9   8      194.10      194.11     17.44 o 
  -2   9   8        8.90        5.03      3.25 o 
  -1   9   8      110.55      127.18     11.31 o 
   0   9   8        2.36       -0.53      6.43 o 
   1   9   8      110.48      117.36      9.98 o 
   2   9   8        9.19       10.69      6.22 o 
   3   9   8      186.02      173.62     19.05 o 
   4   9   8      296.92      303.70     25.48 o 
   5   9   8      107.73      104.30     18.73 o 
   6   9   8       33.99       51.21      5.42 o 
   7   9   8        5.98        4.09      4.82 o 
   8   9   8       70.33       49.99      9.98 o 
   9   9   8       10.60       36.17     22.16 o 
  10   9   8        9.14       11.45     26.70 o 
  -9  10   8       24.26       49.17     35.90 o 
  -8  10   8        6.52        9.12      8.10 o 
  -7  10   8       12.94       25.42      8.49 o 
  -6  10   8      110.93       84.26     20.71 o 
  -5  10   8      109.69       82.65     17.93 o 
  -4  10   8        8.89       13.48      6.14 o 
  -3  10   8       66.50       61.70     12.15 o 
  -2  10   8      334.90      363.39     32.01 o 
  -1  10   8       15.99       22.37     24.20 o 
   0  10   8      152.88      151.07     27.64 o 
   1  10   8       15.78       27.84      8.88 o 
   2  10   8      337.89      441.89     37.85 o 
   3  10   8       68.40       64.14     16.52 o 
   4  10   8        9.37       29.50     12.46 o 
   5  10   8      110.33      115.36     22.29 o 
   6  10   8      110.06       93.21     25.47 o 
   7  10   8       12.89        3.02     11.02 o 
   8  10   8        7.46       11.60      8.19 o 
   9  10   8       24.05       17.04     13.36 o 
  10  10   8       34.77       10.79     11.38 o 
  -9  11   8       15.57       38.45     28.20 o 
  -8  11   8       23.99       35.34     17.66 o 
  -7  11   8        3.21       10.80     24.37 o 
  -6  11   8      102.46      120.99     26.77 o 
  -5  11   8       31.24       18.59      7.91 o 
  -4  11   8        5.01        5.39      5.07 o 
  -3  11   8      610.51      639.81     64.94 o 
  -2  11   8       24.54       26.79      8.00 o 
  -1  11   8      116.82      127.79     23.76 o 
   0  11   8      420.44      533.15     55.80 o 
   1  11   8      110.99      120.06     21.82 o 
   2  11   8       26.63       13.17      8.33 o 
   3  11   8      613.33      785.35     97.46 o 
   4  11   8        4.65       11.61     18.46 o 
   5  11   8       32.48       35.22     13.79 o 
   6  11   8      101.40       63.14     21.05 o 
   7  11   8        3.20       13.83     35.37 o 
   8  11   8       25.53       17.38      9.13 o 
   9  11   8       15.23       20.94     14.32 o 
  -8  12   8       12.92       25.72     18.70 o 
  -7  12   8       18.89       14.30     13.03 o 
  -6  12   8        9.22       11.24     10.50 o 
  -5  12   8      129.57      124.09     21.72 o 
  -4  12   8       54.13       41.55     13.35 o 
  -3  12   8      128.84       88.32     27.31 o 
  -2  12   8       96.24       97.44     18.23 o 
  -1  12   8      724.41      936.75    131.38 o 
   0  12   8        0.42       26.39     12.28 o 
   1  12   8      722.78      911.34    105.26 o 
   2  12   8       97.92      111.81     26.61 o 
   3  12   8      132.50      115.34     30.21 o 
   4  12   8       54.57       69.28     26.45 o 
   5  12   8      129.15      165.87     21.42 o 
   6  12   8        9.39       36.94      9.87 o 
   7  12   8       17.59       16.52      8.06 o 
   8  12   8       12.42       -2.10      8.93 o 
   9  12   8        5.98       37.81     28.90 o 
  -8  13   8        6.01      -29.47     29.47 o 
  -7  13   8        3.29       18.03     10.11 o 
  -6  13   8        6.68       20.05     14.64 o 
  -5  13   8       77.31       85.79     18.56 o 
  -4  13   8       40.29       25.84     14.05 o 
  -3  13   8        5.33        4.33     13.35 o 
  -2  13   8       49.43       26.11     21.44 o 
  -1  13   8      252.66      266.18     36.63 o 
   0  13   8      113.73      135.56     38.30 o 
   1  13   8      246.26      285.53     38.10 o 
   2  13   8       51.54       80.48     22.57 o 
   3  13   8        6.43        1.27     12.62 o 
   4  13   8       39.87       78.28     23.47 o 
   5  13   8       76.91       54.60     20.64 o 
   6  13   8        6.91       28.01     20.97 o 
   7  13   8        3.62        9.03      7.28 o 
   8  13   8        5.98       32.40     40.80 o 
  -7  14   8        0.58       16.50     19.08 o 
  -6  14   8        5.18        6.51     17.16 o 
  -5  14   8        1.61       14.42     17.06 o 
  -4  14   8       20.07       24.53     11.29 o 
  -3  14   8       36.79       31.78     12.19 o 
  -2  14   8       67.36       57.66     20.10 o 
  -1  14   8        9.51       29.73     13.14 o 
   0  14   8       28.97       21.00     25.94 o 
   1  14   8        8.82        3.31     20.56 o 
   2  14   8       70.01       56.23     29.30 o 
   3  14   8       36.79       23.48     18.67 o 
   4  14   8       19.01       30.22     15.16 o 
   5  14   8        1.72      -11.26     11.26 o 
   6  14   8        5.44       32.75     15.61 o 
   7  14   8        0.54        8.99      8.54 o 
  -7  15   8        0.64       17.51     17.18 o 
  -6  15   8        4.40       21.49     12.03 o 
  -5  15   8       31.47        8.64     45.45 o 
  -4  15   8       10.22        9.04     13.60 o 
  -3  15   8        7.25       31.68     10.29 o 
  -2  15   8       13.46        4.64     12.06 o 
  -1  15   8       19.19       49.64     13.97 o 
   0  15   8       51.95       27.20     18.98 o 
   1  15   8       19.79       20.94     17.65 o 
   2  15   8       13.11       30.63     10.15 o 
   3  15   8        6.97       61.69     21.72 o 
   4  15   8        9.90       13.29     15.90 o 
   5  15   8       31.58       54.35     19.14 o 
   6  15   8        4.37       49.94     21.79 o 
   7  15   8        0.79       18.08     22.45 o 
  -3  16   8       10.42        7.76     16.05 o 
  -2  16   8        1.11       16.19     14.96 o 
  -1  16   8        1.58       12.86     10.13 o 
   0  16   8        5.04       16.37     15.15 o 
   1  16   8        1.67        6.88     17.24 o 
   2  16   8        1.24       17.53     13.83 o 
   3  16   8       10.18       25.36     21.83 o 
   1   0   9       45.76       37.10      5.42 o 
   2   0   9        3.46        3.37      3.95 o 
   3   0   9     1895.62     2064.34     45.52 o 
   4   0   9       89.12       95.02      8.62 o 
   5   0   9      841.18      958.60     31.85 o 
   6   0   9       50.15       47.59      9.04 o 
   7   0   9     1152.27     1288.16     95.14 o 
   8   0   9      296.86      381.45     26.38 o 
   9   0   9        0.14       -4.58     16.32 o 
  10   0   9       54.08       63.45     13.52 o 
 -10   1   9       47.48       34.70     16.21 o 
  -9   1   9       20.68        3.79     17.64 o 
  -8   1   9       37.37       21.63      8.26 o 
  -7   1   9       85.63       98.35     11.68 o 
  -6   1   9      113.17      137.52     15.73 o 
  -5   1   9      163.82      148.95      9.63 o 
  -4   1   9       96.02       67.07      7.97 o 
  -3   1   9       52.04       59.63      7.31 o 
  -2   1   9     6025.02     6442.13     94.29 o 
  -1   1   9     2595.97     2726.64     44.89 o 
   0   1   9      285.89      226.12      9.95 o 
   1   1   9     2607.88     2699.85     45.76 o 
   2   1   9     5985.22     6379.52     97.93 o 
   3   1   9       62.87       64.55      7.96 o 
   4   1   9       88.91       83.95      7.89 o 
   5   1   9      161.22      140.76     10.48 o 
   6   1   9      117.85      106.11     11.18 o 
   7   1   9       82.02       90.60     12.19 o 
   8   1   9       35.02       16.20      6.06 o 
   9   1   9       20.00       27.16     31.51 o 
  10   1   9       47.89       53.33     25.54 o 
 -10   2   9       99.79       36.58     25.83 o 
  -9   2   9       88.20       68.65     19.60 o 
  -8   2   9      148.87      132.99     19.48 o 
  -7   2   9      268.52      301.94     23.34 o 
  -6   2   9      753.40      876.90     45.97 o 
  -5   2   9      621.36      696.63     29.98 o 
  -4   2   9     1018.11     1030.90     39.32 o 
  -3   2   9      652.98      660.45     23.03 o 
  -2   2   9     2255.19     2496.12     39.37 o 
  -1   2   9      147.41      142.78      9.08 o 
   0   2   9     1009.68     1030.29     38.70 o 
   1   2   9      145.01      170.59      6.72 o 
   2   2   9     2249.36     2445.76     47.97 o 
   3   2   9      652.65      669.34     21.27 o 
   4   2   9     1026.05      977.85     29.54 o 
   5   2   9      644.65      710.81     28.14 o 
   6   2   9      748.09      809.63     35.57 o 
   7   2   9      257.27      262.44     18.24 o 
   8   2   9      155.29      123.11     18.88 o 
   9   2   9       91.82       99.71     23.80 o 
  10   2   9       98.15       41.62     23.35 o 
 -10   3   9       74.45       55.42     21.59 o 
  -9   3   9       35.99       25.53     35.87 o 
  -8   3   9      184.21      197.33     20.25 o 
  -7   3   9       46.12       46.04      8.18 o 
  -6   3   9      233.81      220.91     21.16 o 
  -5   3   9      404.29      404.39     19.92 o 
  -4   3   9      391.53      369.61     16.12 o 
  -3   3   9       28.36       22.93      6.34 o 
  -2   3   9      657.50      585.98     25.31 o 
  -1   3   9     1277.67     1295.18     51.94 o 
   0   3   9       80.55       49.06      5.54 o 
   1   3   9     1301.95     1301.10     42.73 o 
   2   3   9      629.99      586.88     24.38 o 
   3   3   9       22.67       18.75      2.85 o 
   4   3   9      390.35      376.92     13.67 o 
   5   3   9      414.31      404.73     16.42 o 
   6   3   9      236.92      220.84     17.37 o 
   7   3   9       46.98       36.44      6.67 o 
   8   3   9      186.70      202.01     20.05 o 
   9   3   9       35.68       20.96     44.59 o 
  10   3   9       73.60        3.95     20.19 o 
 -10   4   9       11.44       20.37     15.43 o 
  -9   4   9        9.95       19.85      7.11 o 
  -8   4   9      131.83      122.03     15.77 o 
  -7   4   9      182.34      180.84     18.75 o 
  -6   4   9      204.23      242.58     19.77 o 
  -5   4   9      553.59      607.33     33.74 o 
  -4   4   9      322.18      329.04     22.89 o 
  -3   4   9      333.49      328.37     14.34 o 
  -2   4   9      457.88      388.87     11.72 o 
  -1   4   9      450.79      395.88     18.74 o 
   0   4   9       17.93       20.64      3.76 o 
   1   4   9      461.43      415.91     19.18 o 
   2   4   9      460.90      417.78     13.18 o 
   3   4   9      347.80      325.79     12.37 o 
   4   4   9      319.12      331.61     17.40 o 
   5   4   9      548.49      581.70     25.51 o 
   6   4   9      205.56      232.98     15.91 o 
   7   4   9      186.36      158.79     16.49 o 
   8   4   9      126.79      117.28     16.87 o 
   9   4   9       10.71       25.06     19.38 o 
  10   4   9       12.33       20.78     31.35 o 
 -10   5   9       13.61       39.52     22.46 o 
  -9   5   9       49.07       57.27     30.04 o 
  -8   5   9       91.99       95.87     16.24 o 
  -7   5   9      176.20      146.45     11.42 o 
  -6   5   9      167.62      203.60     18.08 o 
  -5   5   9      244.54      305.07     20.51 o 
  -4   5   9      100.94      111.06      8.22 o 
  -3   5   9      703.30      686.64     32.03 o 
  -2   5   9      943.16      902.27     34.16 o 
  -1   5   9      653.95      621.22     20.43 o 
   0   5   9      201.69      225.09     13.19 o 
   1   5   9      660.77      639.96     13.90 o 
   2   5   9      933.51      897.37     29.44 o 
   3   5   9      690.31      694.12     20.62 o 
   4   5   9       94.31      116.27      8.32 o 
   5   5   9      249.30      281.17     18.94 o 
   6   5   9      175.22      200.21     14.26 o 
   7   5   9      176.28      151.81      9.14 o 
   8   5   9       87.14       72.64     12.54 o 
   9   5   9       47.22       16.38     10.39 o 
  10   5   9       13.77       17.25     20.31 o 
 -10   6   9       57.07       30.91     19.13 o 
  -9   6   9       18.60       26.01     15.95 o 
  -8   6   9      130.41      129.77     21.12 o 
  -7   6   9       71.92       68.61      9.87 o 
  -6   6   9       78.63       74.28     10.50 o 
  -5   6   9       24.67       12.23      5.14 o 
  -4   6   9      406.72      409.28     24.30 o 
  -3   6   9        5.08        6.18      4.88 o 
  -2   6   9        2.84        1.65      4.80 o 
  -1   6   9      688.41      741.02     27.57 o 
   0   6   9        5.92        3.96      4.50 o 
   1   6   9      707.10      753.96     28.43 o 
   2   6   9        1.94        2.04      2.28 o 
   3   6   9        6.59       12.64      4.09 o 
   4   6   9      410.11      411.52     21.47 o 
   5   6   9       21.28       10.49      4.65 o 
   6   6   9       82.28      104.16     11.94 o 
   7   6   9       68.32       65.95      8.19 o 
   8   6   9      128.89       97.31     18.04 o 
   9   6   9       19.66       30.80     18.37 o 
  10   6   9       55.39       36.76     22.93 o 
 -10   7   9      106.46       69.91     33.92 o 
  -9   7   9       41.84       33.53     17.15 o 
  -8   7   9        9.01       23.73      6.90 o 
  -7   7   9      172.84      173.89     19.27 o 
  -6   7   9       38.29       28.70      7.39 o 
  -5   7   9       18.03       22.89      6.32 o 
  -4   7   9      273.77      274.65     21.24 o 
  -3   7   9       56.63       76.81      8.75 o 
  -2   7   9      810.50      888.92     29.76 o 
  -1   7   9       33.82       46.60      7.61 o 
   0   7   9        4.40        6.14      6.04 o 
   1   7   9       34.24       28.44     10.87 o 
   2   7   9      803.43      853.77     31.66 o 
   3   7   9       57.99       40.86      6.46 o 
   4   7   9      276.13      264.01     24.17 o 
   5   7   9       17.24       24.69     10.44 o 
   6   7   9       39.59       34.54      8.33 o 
   7   7   9      173.19      171.94     17.95 o 
   8   7   9        7.51        2.37      5.59 o 
   9   7   9       42.42       29.21     18.46 o 
  10   7   9      107.01       67.01     31.01 o 
 -10   8   9        0.77       16.49     19.73 o 
  -9   8   9        2.96        6.99     16.14 o 
  -8   8   9       19.66       22.95      6.70 o 
  -7   8   9       18.77       21.02      4.17 o 
  -6   8   9      270.84      251.96     17.27 o 
  -5   8   9      220.22      207.02     17.73 o 
  -4   8   9      333.90      362.85     23.08 o 
  -3   8   9       15.06       13.65      4.98 o 
  -2   8   9       35.81       46.26      8.96 o 
  -1   8   9      668.34      362.19     62.95 o 
   0   8   9       23.79       22.53      4.11 o 
   1   8   9      655.83      690.66     34.10 o 
   2   8   9       33.05       57.47      8.92 o 
   3   8   9       15.89        7.85      4.46 o 
   4   8   9      325.32      299.79     23.59 o 
   5   8   9      223.82      216.92     17.26 o 
   6   8   9      276.59      277.72     18.30 o 
   7   8   9       19.62       21.30      5.66 o 
   8   8   9       19.26       23.21      6.06 o 
   9   8   9        2.76       32.09     19.95 o 
  10   8   9        0.76        2.14     12.76 o 
  -8   9   9        5.41       28.45     11.44 o 
  -7   9   9        7.33       23.32      9.44 o 
  -6   9   9       47.57       62.91     22.37 o 
  -5   9   9      200.26      206.76     21.61 o 
  -4   9   9      157.54      189.64     28.33 o 
  -3   9   9      111.68       66.97     17.95 o 
  -2   9   9      359.83      335.13     31.41 o 
  -1   9   9       23.16       18.34      4.25 o 
   0   9   9      634.15      662.20     59.10 o 
   1   9   9       22.88       19.17      8.42 o 
   2   9   9      351.09      372.41     28.96 o 
   3   9   9      111.34      123.85     23.95 o 
   4   9   9      162.99      218.27     36.04 o 
   5   9   9      199.43      217.62     22.05 o 
   6   9   9       46.55       39.49      9.99 o 
   7   9   9        6.83       11.37     14.36 o 
   8   9   9        5.74       17.93      8.77 o 
   9   9   9        8.24       30.57     19.24 o 
  10   9   9       10.92       15.12     13.25 o 
  -8  10   9        2.71       -4.81     14.99 o 
  -7  10   9        3.05       16.39      8.83 o 
  -6  10   9        4.04       22.56      8.52 o 
  -5  10   9       20.80        9.12      9.92 o 
  -4  10   9      270.54      247.61     25.90 o 
  -3  10   9       10.70       23.72      7.52 o 
  -2  10   9       47.77       31.94      7.58 o 
  -1  10   9      396.63      476.36     38.68 o 
   0  10   9      570.28      674.62     57.15 o 
   1  10   9      394.91      519.31     35.02 o 
   2  10   9       47.61       55.11     14.75 o 
   3  10   9       10.56       42.84     23.09 o 
   4  10   9      270.37      307.34     33.31 o 
   5  10   9       19.81       26.06      8.02 o 
   6  10   9        3.78       21.43      7.03 o 
   7  10   9        2.93       17.88      9.61 o 
   8  10   9        2.87       16.46     12.61 o 
   9  10   9       12.77        5.05     27.74 o 
  10  10   9        4.04       24.57     26.26 o 
  -8  11   9       14.00      -24.09     27.34 o 
  -7  11   9       12.41       63.39     41.93 o 
  -6  11   9       23.48       40.82     10.02 o 
  -5  11   9       98.18       88.72     30.35 o 
  -4  11   9       42.47       19.49     10.21 o 
  -3  11   9       62.51       63.05     14.42 o 
  -2  11   9      110.82      100.54     19.74 o 
  -1  11   9      193.22      190.91     40.29 o 
   0  11   9       90.48       89.05     27.61 o 
   1  11   9      187.38      232.01     39.62 o 
   2  11   9      107.00       89.11     21.06 o 
   3  11   9       61.51       35.28     17.98 o 
   4  11   9       43.79       43.55     23.38 o 
   5  11   9       99.10       50.81     24.13 o 
   6  11   9       23.83       25.92      8.90 o 
   7  11   9       11.57       25.52     16.01 o 
   8  11   9       14.36       30.74     11.21 o 
   9  11   9       26.24       32.56     28.87 o 
  -8  12   9        5.36       18.92     13.99 o 
  -7  12   9       19.13       10.98     28.00 o 
  -6  12   9       57.02       49.02     21.52 o 
  -5  12   9       27.92       37.86     26.46 o 
  -4  12   9       64.64       49.81     21.80 o 
  -3  12   9       17.11       -1.07     10.10 o 
  -2  12   9       19.00       18.37     16.87 o 
  -1  12   9       15.69       58.66     32.72 o 
   0  12   9        0.03       20.93     15.44 o 
   1  12   9       15.79       25.12     10.30 o 
   2  12   9       20.62       17.96     11.90 o 
   3  12   9       16.82       11.00      9.46 o 
   4  12   9       66.05       54.22     15.90 o 
   5  12   9       29.47       34.11     12.97 o 
   6  12   9       57.28       28.73     12.63 o 
   7  12   9       18.85       36.57     16.54 o 
   8  12   9        4.78       56.27     21.89 o 
  -8  13   9       11.87        4.42     12.60 o 
  -7  13   9       13.12       21.37     13.70 o 
  -6  13   9       14.13       59.20     19.64 o 
  -5  13   9        0.62        2.79     17.58 o 
  -4  13   9       32.57       36.71     15.71 o 
  -3  13   9       17.18       10.88     15.24 o 
  -2  13   9      101.75      131.44     28.29 o 
  -1  13   9        1.54        2.40     15.51 o 
   0  13   9      171.61      163.00     33.61 o 
   1  13   9        1.22       18.35     19.85 o 
   2  13   9      103.01      113.65     25.89 o 
   3  13   9       17.35       33.15     13.35 o 
   4  13   9       31.15       19.07     10.59 o 
   5  13   9        0.53       12.34      8.88 o 
   6  13   9       14.52        1.85     12.44 o 
   7  13   9       13.44       12.14     11.49 o 
   8  13   9       12.15       52.58     40.61 o 
  -7  14   9        0.45       21.35     14.64 o 
  -6  14   9       25.68       17.48     19.52 o 
  -5  14   9        6.58       34.50     15.90 o 
  -4  14   9       10.89       46.56     22.39 o 
  -3  14   9       20.35       21.91     17.52 o 
  -2  14   9       46.88       30.03     12.19 o 
  -1  14   9       69.76      101.58     19.81 o 
   0  14   9      155.53      127.02     19.21 o 
   1  14   9       72.74      121.86     21.52 o 
   2  14   9       47.36       41.76     12.20 o 
   3  14   9       19.23       13.10     12.92 o 
   4  14   9       10.67       49.88     12.60 o 
   5  14   9        6.75       27.60     15.40 o 
   6  14   9       26.21        3.72     25.02 o 
   7  14   9        0.49       11.12      7.94 o 
  -7  15   9        1.75       27.60     20.24 o 
  -6  15   9        5.63       21.15     45.36 o 
  -5  15   9        3.11       27.84     15.58 o 
  -4  15   9       16.94        3.10     13.89 o 
  -3  15   9        9.64        8.13     16.59 o 
  -2  15   9        1.71       34.45     16.62 o 
  -1  15   9        5.01       27.81     11.89 o 
   0  15   9       23.02       49.12     11.67 o 
   1  15   9        5.16        1.38     12.53 o 
   2  15   9        1.68       39.15     16.24 o 
   3  15   9        9.15        9.57     16.83 o 
   4  15   9       16.91       17.61     23.29 o 
   5  15   9        3.31       38.74     19.77 o 
   6  15   9        5.23       28.41     15.54 o 
   7  15   9        1.72      -36.38     36.38 o 
  -1  16   9       10.62       62.89     34.34 o 
   0  16   9        6.00        0.11     20.76 o 
   1  16   9       10.47       32.69     36.22 o 
   0   0  10       18.93       23.37      6.57 o 
   1   0  10     1505.44     1495.02     45.98 o 
   2   0  10      285.04      302.48     16.95 o 
   3   0  10     1414.07     1433.16     42.90 o 
   4   0  10      226.13      218.45      9.26 o 
   5   0  10        3.81       11.40      3.49 o 
   6   0  10     1549.29     1693.03    114.85 o 
   7   0  10       98.71       86.16     14.03 o 
   8   0  10        8.34       17.22      6.33 o 
   9   0  10        6.21       31.92     29.66 o 
  10   0  10        0.42       11.32     18.95 o 
 -10   1  10        9.84       16.27     21.21 o 
  -9   1  10      184.10      162.69     48.12 o 
  -8   1  10      330.83      425.75     43.56 o 
  -7   1  10      293.51      321.97     26.13 o 
  -6   1  10      406.80      474.48     26.44 o 
  -5   1  10      197.94      237.46     15.68 o 
  -4   1  10      343.30      344.47     12.99 o 
  -3   1  10       53.78       47.12      4.42 o 
  -2   1  10     1593.37     1600.71     44.35 o 
  -1   1  10      380.77      368.48     18.69 o 
   0   1  10     1682.58     1918.40     41.11 o 
   1   1  10      391.10      344.63     19.96 o 
   2   1  10     1554.69     1511.10     43.34 o 
   3   1  10       55.67       40.52      7.05 o 
   4   1  10      364.38      369.39     13.74 o 
   5   1  10      200.64      206.48     13.44 o 
   6   1  10      388.16      407.82     19.63 o 
   7   1  10      283.69      305.70     25.46 o 
   8   1  10      328.11      399.82     39.21 o 
   9   1  10      190.71      273.81     41.69 o 
  10   1  10       10.14       16.53     24.80 o 
 -10   2  10        2.73        7.13     18.98 o 
  -9   2  10        9.38       10.97     14.84 o 
  -8   2  10      132.26      156.12     19.47 o 
  -7   2  10       32.54       35.21      7.49 o 
  -6   2  10     1104.25     1277.51     56.16 o 
  -5   2  10      367.26      380.65     18.94 o 
  -4   2  10      506.41      567.76     22.05 o 
  -3   2  10      683.63      701.59     18.31 o 
  -2   2  10      425.91      450.99     12.49 o 
  -1   2  10       95.93       97.59     10.93 o 
   0   2  10       94.94       98.30      9.36 o 
   1   2  10       88.90       94.11      6.49 o 
   2   2  10      444.74      441.36     14.27 o 
   3   2  10      663.60      665.40     21.02 o 
   4   2  10      487.04      553.75     21.17 o 
   5   2  10      362.30      326.30     17.66 o 
   6   2  10     1104.19     1236.51     42.45 o 
   7   2  10       30.91       24.41      7.37 o 
   8   2  10      135.00      178.63     19.03 o 
   9   2  10       10.45      -14.16     25.55 o 
  10   2  10        2.94        7.35     36.49 o 
 -10   3  10        5.62       21.38     21.16 o 
  -9   3  10      190.54      234.65     52.55 o 
  -8   3  10       56.43       67.10     11.88 o 
  -7   3  10      312.90      368.55     29.38 o 
  -6   3  10      187.64      233.40     18.58 o 
  -5   3  10       20.73       10.36      4.88 o 
  -4   3  10       33.15       35.57      5.28 o 
  -3   3  10       62.87       59.75      7.97 o 
  -2   3  10      501.31      485.28     17.68 o 
  -1   3  10      444.49      406.74     17.67 o 
   0   3  10     2765.78     3268.96     60.77 o 
   1   3  10      439.65      384.70     18.04 o 
   2   3  10      490.13      465.28     17.07 o 
   3   3  10       65.63       41.19      4.35 o 
   4   3  10       33.57       23.57      5.80 o 
   5   3  10       23.96       17.17      4.15 o 
   6   3  10      185.62      210.63     15.08 o 
   7   3  10      307.45      353.29     27.32 o 
   8   3  10       54.83       87.04     14.79 o 
   9   3  10      189.63      200.15     44.20 o 
  10   3  10        4.97        4.21     62.95 o 
 -10   4  10        3.48       16.26     13.90 o 
  -9   4  10        7.92        8.71     14.07 o 
  -8   4  10      236.04      251.77     32.18 o 
  -7   4  10      136.59      135.94      7.51 o 
  -6   4  10      421.37      446.31     30.65 o 
  -5   4  10       47.94       48.63      8.62 o 
  -4   4  10      115.52      102.57     10.45 o 
  -3   4  10      225.91      230.10     10.86 o 
  -2   4  10      846.29      868.53     31.90 o 
  -1   4  10     1666.20     1830.18     52.60 o 
   0   4  10      139.39      138.52      7.96 o 
   1   4  10     1630.84     1685.74     52.05 o 
   2   4  10      828.09      887.56     24.86 o 
   3   4  10      226.86      226.85      9.02 o 
   4   4  10      121.31      115.23      7.69 o 
   5   4  10       47.58       37.71      7.46 o 
   6   4  10      408.01      430.20     28.75 o 
   7   4  10      139.38      128.84      8.87 o 
   8   4  10      238.00      233.05     33.37 o 
   9   4  10        7.33       39.28     16.26 o 
  10   4  10        3.51        9.65     22.91 o 
 -10   5  10        5.28       20.08     14.20 o 
  -9   5  10        3.39       -8.05      9.56 o 
  -8   5  10       78.83       80.80     17.75 o 
  -7   5  10        8.19       12.24      4.32 o 
  -6   5  10      201.26      217.64     16.87 o 
  -5   5  10      351.03      339.73     22.72 o 
  -4   5  10      307.76      319.33     20.08 o 
  -3   5  10       43.69       37.89      5.66 o 
  -2   5  10      253.87      228.69     11.17 o 
  -1   5  10       11.11        1.91      3.82 o 
   0   5  10      750.74      735.57     27.64 o 
   1   5  10       11.69       10.19      5.01 o 
   2   5  10      265.29      254.00     10.56 o 
   3   5  10       43.93       21.40      5.08 o 
   4   5  10      302.28      318.94     17.88 o 
   5   5  10      355.83      371.50     20.32 o 
   6   5  10      196.19      187.57     15.93 o 
   7   5  10        6.95        3.25      4.14 o 
   8   5  10       78.18       62.92     11.63 o 
   9   5  10        3.55        0.47     25.83 o 
  10   5  10        5.58      -33.39     33.39 o 
 -10   6  10        5.21        6.90      9.07 o 
  -9   6  10       23.33       11.35     13.46 o 
  -8   6  10      109.01      105.50     22.69 o 
  -7   6  10       39.80       43.37      4.22 o 
  -6   6  10       32.24       36.88      7.25 o 
  -5   6  10       24.99       18.24      6.40 o 
  -4   6  10      360.58      374.56     20.08 o 
  -3   6  10      776.26      834.29     38.09 o 
  -2   6  10      557.13      590.18     23.02 o 
  -1   6  10      412.38      416.55     17.68 o 
   0   6  10       41.65       23.96      6.97 o 
   1   6  10      431.80      394.20     30.85 o 
   2   6  10      555.63      579.22     21.64 o 
   3   6  10      774.76      844.98     36.34 o 
   4   6  10      358.77      353.85     20.04 o 
   5   6  10       26.25       32.25      6.00 o 
   6   6  10       33.76       28.48      5.61 o 
   7   6  10       39.71       35.70      7.29 o 
   8   6  10      108.86       91.96     16.26 o 
   9   6  10       24.77        9.32     12.75 o 
  10   6  10        5.41       21.13     24.00 o 
 -10   7  10       10.28        5.42     15.53 o 
  -9   7  10       41.74       37.08     21.02 o 
  -8   7  10        2.11       13.04      6.12 o 
  -7   7  10        0.57       11.64      3.70 o 
  -6   7  10       39.20       28.82      8.92 o 
  -5   7  10      128.85      138.46     14.14 o 
  -4   7  10       50.19       64.27      9.47 o 
  -3   7  10      249.37      236.44     15.86 o 
  -2   7  10       44.54       25.30      5.32 o 
  -1   7  10      943.72      989.36     49.25 o 
   0   7  10     2438.15     2455.59    120.48 o 
   1   7  10      962.88     1032.78     48.16 o 
   2   7  10       52.46       54.22      6.67 o 
   3   7  10      244.34      241.24     17.54 o 
   4   7  10       45.77       45.06      7.42 o 
   5   7  10      126.23      109.37     12.21 o 
   6   7  10       39.57       61.17      8.20 o 
   7   7  10        0.87        9.88      5.26 o 
   8   7  10        2.08       10.22      8.36 o 
   9   7  10       40.98        7.92     13.81 o 
  10   7  10       10.14        7.65      8.71 o 
 -10   8  10        9.97       20.69     24.19 o 
  -9   8  10        7.45       26.66     17.02 o 
  -8   8  10       76.22       65.42     15.23 o 
  -7   8  10       60.75       45.93     11.13 o 
  -6   8  10       32.72       38.11      5.39 o 
  -5   8  10       51.29       35.87      7.93 o 
  -4   8  10       77.39       55.22      8.99 o 
  -3   8  10      291.15      328.65     20.47 o 
  -2   8  10       67.33       78.77      8.88 o 
  -1   8  10       77.36       55.95      8.42 o 
   0   8  10      213.35      210.81     17.64 o 
   1   8  10       79.82       82.87      8.52 o 
   2   8  10       68.44       69.08      9.07 o 
   3   8  10      287.13      302.29     19.87 o 
   4   8  10       81.20       78.91     11.75 o 
   5   8  10       51.31       34.52      8.70 o 
   6   8  10       31.00       42.11      5.43 o 
   7   8  10       63.82       37.69     12.75 o 
   8   8  10       76.90       54.11     23.53 o 
   9   8  10        7.17        7.31     10.60 o 
  10   8  10       10.62        6.20     14.18 o 
  -8   9  10        4.28        8.79      7.83 o 
  -7   9  10       17.54       10.13     10.84 o 
  -6   9  10       14.13       20.71      7.52 o 
  -5   9  10       85.19       94.75     19.04 o 
  -4   9  10      131.23      120.42     22.74 o 
  -3   9  10      473.28      557.39     56.62 o 
  -2   9  10      195.77      249.40     34.74 o 
  -1   9  10       34.99        3.83     42.88 o 
   0   9  10      299.79      322.03     39.02 o 
   1   9  10       37.32       48.36     16.30 o 
   2   9  10      194.65      215.65     33.75 o 
   3   9  10      471.80      537.10     48.00 o 
   4   9  10      134.37      141.97     24.10 o 
   5   9  10       85.57       94.30     13.88 o 
   6   9  10       14.70       18.27      8.06 o 
   7   9  10       16.33        9.35      4.53 o 
   8   9  10        4.50        8.62      6.82 o 
   9   9  10       12.10        7.17     14.82 o 
  10   9  10        2.88       16.96     13.11 o 
  -8  10  10       56.60       23.54     15.58 o 
  -7  10  10        0.03       12.38     32.21 o 
  -6  10  10      133.05      133.85     24.16 o 
  -5  10  10        5.58       10.11      8.70 o 
  -4  10  10      181.75      159.03     30.14 o 
  -3  10  10       39.97       25.02     19.45 o 
  -2  10  10      790.15      564.91    130.65 o 
  -1  10  10        9.39        8.59      6.08 o 
   0  10  10     1463.22     1348.28    257.26 o 
   1  10  10        9.93       19.66     10.78 o 
   2  10  10      788.70      783.70    110.61 o 
   3  10  10       40.66       36.50     13.71 o 
   4  10  10      183.34      131.82     16.69 o 
   5  10  10        5.35       16.45      9.86 o 
   6  10  10      131.18      107.26     13.76 o 
   7  10  10        0.02       27.87     28.25 o 
   8  10  10       57.54       41.18     13.08 o 
   9  10  10        5.36       13.14     14.58 o 
  -8  11  10        5.70       20.64     15.62 o 
  -7  11  10       44.48       34.36     12.52 o 
  -6  11  10       18.01       28.62     25.85 o 
  -5  11  10       32.00       57.97     17.63 o 
  -4  11  10       11.07       44.70     29.50 o 
  -3  11  10       12.63       27.69      8.79 o 
  -2  11  10       20.18        1.61     10.92 o 
  -1  11  10       22.49       11.32     11.35 o 
   0  11  10      639.42      795.51     98.06 o 
   1  11  10       21.44       17.56     20.18 o 
   2  11  10       22.20       11.60     11.15 o 
   3  11  10       12.64       29.14     22.72 o 
   4  11  10       11.97      -13.09     13.09 o 
   5  11  10       31.49       36.22     13.41 o 
   6  11  10       18.18       30.15      6.46 o 
   7  11  10       44.53       30.70     11.63 o 
   8  11  10        5.43       16.98     11.55 o 
  -8  12  10        2.60      -19.72     19.72 o 
  -7  12  10        3.62       62.95     20.66 o 
  -6  12  10       12.93       17.26     14.82 o 
  -5  12  10       94.48      100.55     20.89 o 
  -4  12  10       13.66       21.44     19.63 o 
  -3  12  10       48.53       36.45     14.35 o 
  -2  12  10       50.93       48.05      9.32 o 
  -1  12  10       17.89       34.83     13.98 o 
   0  12  10        1.96        2.57     15.60 o 
   1  12  10       16.89        3.23     17.18 o 
   2  12  10       51.15       50.16     21.86 o 
   3  12  10       49.50       42.77     18.42 o 
   4  12  10       13.85       20.63     21.82 o 
   5  12  10       94.15      102.09     19.80 o 
   6  12  10       12.68        0.03     11.72 o 
   7  12  10        3.69       25.23     32.63 o 
  -7  13  10        1.08       20.60     12.46 o 
  -6  13  10       13.58       15.04     18.49 o 
  -5  13  10       19.82        6.35     11.17 o 
  -4  13  10       58.99       57.88     16.68 o 
  -3  13  10       62.74       42.67     18.60 o 
  -2  13  10       68.90       39.03     21.42 o 
  -1  13  10       29.60       42.48     14.51 o 
   0  13  10      141.32      181.07     35.77 o 
   1  13  10       29.85       26.36     13.51 o 
   2  13  10       65.58       57.22     17.36 o 
   3  13  10       61.14       58.87     18.28 o 
   4  13  10       60.59       44.26     17.48 o 
   5  13  10       20.38       33.48     13.76 o 
   6  13  10       13.18       -0.07     12.31 o 
   7  13  10        1.11       -5.20     15.00 o 
   8  13  10       10.58       79.18     50.57 o 
  -7  14  10        4.02        5.91     12.08 o 
  -6  14  10        0.07        4.59     11.30 o 
  -5  14  10        6.94       27.76     15.65 o 
  -4  14  10       12.87       -1.76     14.68 o 
  -3  14  10        4.01       30.93     15.00 o 
  -2  14  10        7.38        8.31      7.77 o 
  -1  14  10       92.03      114.70     25.24 o 
   0  14  10      126.57      120.49     23.51 o 
   1  14  10       90.99       90.35     23.20 o 
   2  14  10        7.60       18.23      9.04 o 
   3  14  10        4.61       18.70     33.82 o 
   4  14  10       12.78       11.26     15.34 o 
   5  14  10        7.06       17.88     28.19 o 
   6  14  10        0.06       47.27     20.44 o 
   7  14  10        3.80       11.17      9.51 o 
  -5  15  10       16.65       17.00     23.43 o 
  -4  15  10        5.39       20.09     13.12 o 
  -3  15  10        6.14       10.90     13.18 o 
  -2  15  10       14.21        7.63     14.50 o 
  -1  15  10        8.12       16.55     16.12 o 
   0  15  10       21.05       27.15     15.40 o 
   1  15  10        8.15       10.55     13.08 o 
   2  15  10       14.12        8.37     14.68 o 
   3  15  10        5.69       20.91     21.95 o 
   4  15  10        5.38       -4.57     11.72 o 
   5  15  10       16.57       18.04     20.47 o 
   1   0  11      149.74      117.24      7.79 o 
   2   0  11      938.63      930.38     36.16 o 
   3   0  11     1151.98     1193.47     33.83 o 
   4   0  11      441.37      534.88     21.57 o 
   5   0  11       83.88       65.76      8.46 o 
   6   0  11      357.93      446.27     19.57 o 
   7   0  11      206.29      209.17     25.27 o 
   8   0  11       34.84       24.31     13.40 o 
   9   0  11       34.31       21.86     20.32 o 
  10   0  11      166.03      187.15     54.65 o 
 -10   1  11       45.87       19.51     38.81 o 
  -9   1  11       13.42       37.70     10.74 o 
  -8   1  11       54.92       56.79     14.71 o 
  -7   1  11      393.67      477.27     39.11 o 
  -6   1  11      551.38      720.38     33.09 o 
  -5   1  11        3.97        6.87      2.81 o 
  -4   1  11      192.62      228.37     13.72 o 
  -3   1  11      264.90      277.19     11.03 o 
  -2   1  11      451.44      460.43     15.50 o 
  -1   1  11      800.62      787.66     31.63 o 
   0   1  11        0.10        6.43      4.17 o 
   1   1  11      796.29      770.30     27.96 o 
   2   1  11      444.79      444.44     14.94 o 
   3   1  11      265.72      300.40     14.04 o 
   4   1  11      193.40      202.97     11.43 o 
   5   1  11        6.19       10.21      3.89 o 
   6   1  11      551.12      634.69     26.63 o 
   7   1  11      390.77      437.63     34.25 o 
   8   1  11       56.50       64.96     15.68 o 
   9   1  11       15.26      -27.52     27.52 o 
  10   1  11       43.90       44.21     19.44 o 
 -10   2  11       77.99      109.22     31.14 o 
  -9   2  11       19.90       29.31     15.24 o 
  -8   2  11        3.63       20.84     13.12 o 
  -7   2  11       48.91       56.01     12.15 o 
  -6   2  11     1116.89     1334.30     55.53 o 
  -5   2  11      615.57      721.03     42.50 o 
  -4   2  11      663.76      692.13     30.85 o 
  -3   2  11      570.86      544.36     22.33 o 
  -2   2  11     1857.59     1889.23     47.23 o 
  -1   2  11      404.80      422.37     14.41 o 
   0   2  11     2153.91     2483.99     70.50 o 
   1   2  11      396.67      412.29     14.16 o 
   2   2  11     1807.28     1869.87     52.72 o 
   3   2  11      590.39      592.76     24.96 o 
   4   2  11      674.01      696.73     31.12 o 
   5   2  11      613.85      653.46     33.52 o 
   6   2  11     1117.57     1260.91     46.45 o 
   7   2  11       52.68       47.09      9.76 o 
   8   2  11        2.65       17.55     15.70 o 
   9   2  11       20.83        3.21     21.45 o 
  10   2  11       76.91      161.85     49.29 o 
 -10   3  11       57.12       46.06     26.68 o 
  -9   3  11       52.76       59.43     22.28 o 
  -8   3  11      123.23       90.21     20.80 o 
  -7   3  11      473.78      509.94     33.81 o 
  -6   3  11      485.68      560.78     37.00 o 
  -5   3  11       38.21       36.63      7.53 o 
  -4   3  11      600.79      558.37     27.40 o 
  -3   3  11       20.69       24.97      5.81 o 
  -2   3  11      828.29      880.52     29.85 o 
  -1   3  11      121.62       73.27     10.19 o 
   0   3  11      961.34      867.61     29.52 o 
   1   3  11      120.27      114.68      7.40 o 
   2   3  11      850.22      835.19     29.89 o 
   3   3  11       20.72       19.92      3.43 o 
   4   3  11      610.44      540.99     23.31 o 
   5   3  11       35.14       28.87      6.10 o 
   6   3  11      477.46      496.97     28.04 o 
   7   3  11      474.44      469.72     28.55 o 
   8   3  11      120.61       93.00     19.80 o 
   9   3  11       50.44       50.15     22.31 o 
  10   3  11       57.95       86.44     42.73 o 
 -10   4  11       13.48       55.92     28.97 o 
  -9   4  11        1.73       38.84     22.66 o 
  -8   4  11       25.53       12.50     11.09 o 
  -7   4  11       22.55       15.77      6.53 o 
  -6   4  11       74.61       59.76     10.07 o 
  -5   4  11      509.45      515.50     27.55 o 
  -4   4  11      431.52      444.37     25.02 o 
  -3   4  11      244.67      243.15     16.30 o 
  -2   4  11       66.54       48.29     12.19 o 
  -1   4  11      197.06      209.49      9.33 o 
   0   4  11       53.19       30.33      6.24 o 
   1   4  11      194.75      185.07      9.53 o 
   2   4  11       64.05       57.18      6.88 o 
   3   4  11      237.53      221.03     13.20 o 
   4   4  11      434.82      453.91     21.09 o 
   5   4  11      511.34      519.38     22.65 o 
   6   4  11       77.84       39.44      6.97 o 
   7   4  11       23.74       19.48      6.31 o 
   8   4  11       23.88       15.93     10.41 o 
   9   4  11        1.44       38.42     33.37 o 
  10   4  11       13.86        3.90     38.67 o 
 -10   5  11      104.89      101.89     44.81 o 
  -9   5  11       21.82       59.81     17.19 o 
  -8   5  11      105.82      130.43     16.47 o 
  -7   5  11       95.14       69.09      8.67 o 
  -6   5  11      395.64      426.26     34.25 o 
  -5   5  11       20.78       18.61      5.88 o 
  -4   5  11       76.23       78.49      9.22 o 
  -3   5  11      293.23      306.63     20.87 o 
  -2   5  11      588.03      598.67     24.71 o 
  -1   5  11      467.69      460.98     19.19 o 
   0   5  11       17.64       12.80      7.16 o 
   1   5  11      470.67      474.26     20.25 o 
   2   5  11      593.43      576.51     20.55 o 
   3   5  11      301.27      320.73     16.70 o 
   4   5  11       73.98       73.22      7.76 o 
   5   5  11       20.36       12.41      7.37 o 
   6   5  11      397.58      398.64     30.33 o 
   7   5  11       97.01       86.19     13.19 o 
   8   5  11      102.81      108.55     16.35 o 
   9   5  11       22.08      -10.69     32.65 o 
  10   5  11      105.70      105.10     66.05 o 
 -10   6  11       28.06        8.36     21.87 o 
  -9   6  11       13.36       20.08     16.43 o 
  -8   6  11       58.40       54.91     18.48 o 
  -7   6  11      148.26      142.91     17.86 o 
  -6   6  11      246.26      217.07     16.46 o 
  -5   6  11       90.19       71.75      9.79 o 
  -4   6  11       64.37       54.26      8.75 o 
  -3   6  11       52.24       46.92      8.95 o 
  -2   6  11       91.37       60.27      8.76 o 
  -1   6  11      223.19      222.04     14.97 o 
   0   6  11        6.93       10.82      5.56 o 
   1   6  11      219.34      197.00     16.00 o 
   2   6  11       90.68       72.67      8.32 o 
   3   6  11       50.82       40.18      7.70 o 
   4   6  11       66.44       62.88      9.88 o 
   5   6  11       89.78       82.54     12.09 o 
   6   6  11      243.98      270.25     19.33 o 
   7   6  11      148.72      125.82     16.63 o 
   8   6  11       60.87       32.95      8.33 o 
   9   6  11       13.50       30.30     26.64 o 
 -10   7  11        7.63       26.97     16.72 o 
  -9   7  11       24.42       26.86     17.97 o 
  -8   7  11       15.20       25.71     10.44 o 
  -7   7  11       98.89       59.90     11.57 o 
  -6   7  11       97.77       98.60     15.75 o 
  -5   7  11      187.68      160.09     17.68 o 
  -4   7  11      396.61      421.63     22.16 o 
  -3   7  11      252.01      258.78     20.44 o 
  -2   7  11       83.63       75.19      6.92 o 
  -1   7  11      209.97      182.02     13.16 o 
   0   7  11      442.67      483.24     23.65 o 
   1   7  11      209.45      174.74     13.96 o 
   2   7  11       88.64      107.88     13.07 o 
   3   7  11      247.67      254.90     21.25 o 
   4   7  11      396.53      368.07     22.31 o 
   5   7  11      189.69      173.39     20.75 o 
   6   7  11      100.26       73.74     13.41 o 
   7   7  11       99.77       61.60     11.05 o 
   8   7  11       15.56       17.76     14.12 o 
   9   7  11       22.61        6.94     12.03 o 
  10   7  11        7.86       25.37     23.14 o 
 -10   8  11       12.87       -1.92      7.50 o 
  -9   8  11        3.12        2.61     12.11 o 
  -8   8  11       36.61       24.87      7.35 o 
  -7   8  11       47.29       29.48      8.48 o 
  -6   8  11       28.42       27.97      9.75 o 
  -5   8  11      194.60      193.23     18.43 o 
  -4   8  11       28.64       19.13      6.57 o 
  -3   8  11      347.21      401.39     27.49 o 
  -2   8  11      384.67      458.19     35.44 o 
  -1   8  11      202.09      221.27     30.57 o 
   0   8  11       18.89      -10.34     10.34 o 
   1   8  11      195.45      221.22     30.32 o 
   2   8  11      386.94      451.46     33.93 o 
   3   8  11      356.94      407.83     27.97 o 
   4   8  11       31.81       19.24      6.22 o 
   5   8  11      192.65      194.03     20.33 o 
   6   8  11       26.75       19.75      5.76 o 
   7   8  11       48.63       28.37      8.37 o 
   8   8  11       38.18       24.29      7.48 o 
   9   8  11        2.74       30.42     17.98 o 
  10   8  11       12.45       32.37     28.26 o 
  -8   9  11       29.84       29.37     13.00 o 
  -7   9  11       12.21       17.94      9.51 o 
  -6   9  11       18.87       26.70      9.69 o 
  -5   9  11       19.86       20.73     15.24 o 
  -4   9  11      208.84      261.40     27.76 o 
  -3   9  11      283.88      362.30     40.28 o 
  -2   9  11       85.02       90.21     17.21 o 
  -1   9  11      514.11      687.98     46.57 o 
   0   9  11     1142.36     1316.49     90.18 o 
   1   9  11      499.14      575.58     41.44 o 
   2   9  11       90.97       24.02     18.34 o 
   3   9  11      289.97      339.76     32.65 o 
   4   9  11      205.12      178.43     23.85 o 
   5   9  11       20.17       32.82      6.23 o 
   6   9  11       17.06       11.79     13.29 o 
   7   9  11       11.84       22.62      8.10 o 
   8   9  11       29.63       30.89     10.88 o 
   9   9  11       10.10       28.40     16.79 o 
  -8  10  11       19.44       20.47     12.21 o 
  -7  10  11       22.32       68.86     45.05 o 
  -6  10  11       40.41       20.76     17.56 o 
  -5  10  11      113.37       93.44     26.28 o 
  -4  10  11       38.53       39.63     10.98 o 
  -3  10  11       76.90       77.91     18.04 o 
  -2  10  11      269.36      287.00     40.72 o 
  -1  10  11       63.72       89.34     20.09 o 
   0  10  11     1110.86     1189.42    117.68 o 
   1  10  11       66.32      116.92     22.97 o 
   2  10  11      269.50      220.38     41.97 o 
   3  10  11       75.12       76.55     12.65 o 
   4  10  11       37.15       27.60      7.76 o 
   5  10  11      114.33       93.40     19.59 o 
   6  10  11       42.02       26.10      9.40 o 
   7  10  11       21.86       32.54     29.90 o 
   8  10  11       19.62       31.73     18.12 o 
  -8  11  11        1.63       21.53     16.11 o 
  -7  11  11        3.58       19.60     14.34 o 
  -6  11  11       18.25       39.49     11.74 o 
  -5  11  11        3.86       16.89      9.97 o 
  -4  11  11      128.18       95.39     23.47 o 
  -3  11  11        8.00       18.70     12.24 o 
  -2  11  11       50.11       21.18     10.43 o 
  -1  11  11        0.24      -11.34     11.34 o 
   0  11  11       40.03       17.81     16.28 o 
   1  11  11        0.24       11.74     22.15 o 
   2  11  11       53.29       56.63     19.44 o 
   3  11  11        8.18       10.25      8.26 o 
   4  11  11      126.11       88.59     21.47 o 
   5  11  11        3.71        8.61      6.43 o 
   6  11  11       19.02       25.62     15.42 o 
   7  11  11        3.96       32.66     12.90 o 
   8  11  11        1.48        6.78     13.64 o 
  -8  12  11       14.75       23.17     25.72 o 
  -7  12  11       28.47       21.87     10.63 o 
  -6  12  11       17.65       51.75     16.12 o 
  -5  12  11        4.29        9.13     17.62 o 
  -4  12  11       55.82       85.13     26.35 o 
  -3  12  11        2.88      -13.96     13.96 o 
  -2  12  11        7.37       16.28     25.51 o 
  -1  12  11       22.28       20.49     12.37 o 
   0  12  11        9.63       35.03     13.76 o 
   1  12  11       23.15        6.47      9.69 o 
   2  12  11        6.65        9.47     12.96 o 
   3  12  11        3.03        1.18     18.11 o 
   4  12  11       56.67      103.67     22.51 o 
   5  12  11        4.57       22.14     17.00 o 
   6  12  11       16.73       25.61     14.36 o 
   7  12  11       28.00       25.02     17.11 o 
   8  12  11       14.99      -13.37     17.92 o 
  -7  13  11        0.56       16.94     19.50 o 
  -6  13  11       16.68       35.20     15.58 o 
  -5  13  11       27.15       29.22     14.14 o 
  -4  13  11        2.39        6.48     11.16 o 
  -3  13  11       36.28       53.62     16.11 o 
  -2  13  11        3.21       14.92     13.30 o 
  -1  13  11       36.02       41.15     15.70 o 
   0  13  11       37.07       50.81     16.13 o 
   1  13  11       36.64       36.18     16.98 o 
   2  13  11        3.20       -0.37     18.85 o 
   3  13  11       36.28       41.82     11.44 o 
   4  13  11        2.40       13.34     13.06 o 
   5  13  11       26.20       31.41     16.91 o 
   6  13  11       17.08        5.65     13.16 o 
   7  13  11        0.76       20.86     16.78 o 
  -7  14  11        0.11       17.67     19.58 o 
  -6  14  11        0.45       -1.76     15.30 o 
  -5  14  11        0.54       37.04     19.64 o 
  -4  14  11       21.59       28.68     19.36 o 
  -3  14  11        2.58       22.88     13.53 o 
  -2  14  11        0.12        2.44     30.11 o 
  -1  14  11        9.67       19.49     11.14 o 
   0  14  11        3.76       13.66     17.83 o 
   1  14  11       10.29       20.78     31.43 o 
   2  14  11        0.17       14.28     10.18 o 
   3  14  11        2.43       29.67     14.83 o 
   4  14  11       21.41       35.67     17.27 o 
   5  14  11        0.61       22.67     16.48 o 
   6  14  11        0.29       11.18     13.40 o 
   7  14  11        0.12       -1.39     34.63 o 
  -3  15  11       31.14       11.55     10.24 o 
  -2  15  11        3.87       13.47     17.87 o 
  -1  15  11        0.82       17.48     15.28 o 
   0  15  11        1.99       10.20     12.63 o 
   1  15  11        0.86       12.14     13.30 o 
   2  15  11        3.75       28.92     16.68 o 
   3  15  11       31.48       23.26     18.44 o 
   0   0  12     5134.79     5473.39    162.69 o 
   1   0  12      466.29      403.15     13.92 o 
   2   0  12       11.11        4.29      6.55 o 
   3   0  12      323.36      300.15     17.72 o 
   4   0  12       18.65       13.87      5.21 o 
   5   0  12       80.97       75.69      9.86 o 
   6   0  12      154.86      201.01     17.74 o 
   7   0  12        0.43        7.50      6.44 o 
   8   0  12      213.82      215.81     37.68 o 
   9   0  12        9.15       36.31     27.24 o 
  10   0  12       17.71       44.89     22.18 o 
 -10   1  12       34.09        6.09     13.49 o 
  -9   1  12       69.48       71.26     46.69 o 
  -8   1  12       85.10       76.40     17.12 o 
  -7   1  12      105.59      134.49     12.87 o 
  -6   1  12       96.47       98.34     13.00 o 
  -5   1  12       90.44       65.34     10.90 o 
  -4   1  12      498.76      520.28     22.64 o 
  -3   1  12      200.73      203.80     12.69 o 
  -2   1  12      268.73      228.24     10.34 o 
  -1   1  12      571.14      530.80     17.88 o 
   0   1  12      581.51      612.06     19.40 o 
   1   1  12      575.66      546.26     17.21 o 
   2   1  12      272.32      254.89     11.78 o 
   3   1  12      208.18      218.52     14.80 o 
   4   1  12      483.86      503.39     21.81 o 
   5   1  12       88.59       79.01      9.72 o 
   6   1  12      100.44      111.06     16.27 o 
   7   1  12      106.59      113.18      9.24 o 
   8   1  12       83.40       46.07     23.60 o 
   9   1  12       67.45       48.69     66.57 o 
  10   1  12       33.57       50.75     24.69 o 
 -10   2  12       14.72       -4.40     14.66 o 
  -9   2  12      195.12      101.48     74.77 o 
  -8   2  12      117.66      142.81     23.96 o 
  -7   2  12        4.60        5.40      4.72 o 
  -6   2  12      465.59      474.44     32.96 o 
  -5   2  12      105.20       87.24     13.64 o 
  -4   2  12      202.02      230.33     16.64 o 
  -3   2  12      125.40      115.91      9.87 o 
  -2   2  12      124.36      125.00     10.16 o 
  -1   2  12      490.45      500.86     21.74 o 
   0   2  12        4.49       -5.17      5.17 o 
   1   2  12      497.18      511.20     20.90 o 
   2   2  12      124.75      139.41      9.04 o 
   3   2  12      128.32      133.56     15.17 o 
   4   2  12      203.55      191.77     14.17 o 
   5   2  12      101.69       79.75      9.93 o 
   6   2  12      472.74      475.72     30.74 o 
   7   2  12        5.75        8.44      5.54 o 
   8   2  12      114.88      131.00     13.03 o 
   9   2  12      195.98      173.75     47.51 o 
  10   2  12       14.83      -21.39     87.87 o 
 -10   3  12        5.97       29.92     15.15 o 
  -9   3  12      110.62       72.13     27.63 o 
  -8   3  12      196.48      249.85     27.41 o 
  -7   3  12       33.18       23.06      6.97 o 
  -6   3  12       87.04       85.29     13.78 o 
  -5   3  12       74.67       38.30      7.37 o 
  -4   3  12      225.07      274.81     19.76 o 
  -3   3  12       32.50       32.02      6.90 o 
  -2   3  12      251.83      277.34     17.09 o 
  -1   3  12       98.54      113.36     10.47 o 
   0   3  12       71.36       81.56      9.30 o 
   1   3  12       98.69       90.18     10.24 o 
   2   3  12      263.17      279.46     18.16 o 
   3   3  12       31.21       20.20      6.76 o 
   4   3  12      225.65      249.53     18.61 o 
   5   3  12       80.32       42.20      6.73 o 
   6   3  12       83.86       78.47     10.99 o 
   7   3  12       30.20       34.05      6.18 o 
   8   3  12      195.93      224.44     18.30 o 
   9   3  12      110.48      113.70     37.33 o 
  10   3  12        6.39       16.05     37.51 o 
 -10   4  12       24.15       48.70     24.84 o 
  -9   4  12       74.59       73.50     27.49 o 
  -8   4  12       19.48       28.62     13.84 o 
  -7   4  12        7.10       14.51      4.99 o 
  -6   4  12      363.49      410.99     33.75 o 
  -5   4  12      304.73      284.18     21.84 o 
  -4   4  12      146.23      115.18     15.04 o 
  -3   4  12       19.18       20.81      6.34 o 
  -2   4  12      122.01      147.58     12.38 o 
  -1   4  12       45.48       38.02      5.66 o 
   0   4  12        8.87        9.42      4.63 o 
   1   4  12       45.44       38.84      5.58 o 
   2   4  12      118.02      116.56     10.29 o 
   3   4  12       17.74       10.12      5.18 o 
   4   4  12      146.14      142.94     13.62 o 
   5   4  12      306.03      281.27     18.50 o 
   6   4  12      374.16      393.35     26.75 o 
   7   4  12        6.53       18.46      4.44 o 
   8   4  12       16.52       -2.66     13.60 o 
   9   4  12       76.48       68.30     27.87 o 
  10   4  12       24.39       58.99     29.49 o 
 -10   5  12        5.60       38.38     22.71 o 
  -9   5  12        1.00       27.89     18.74 o 
  -8   5  12      132.55      127.99     17.99 o 
  -7   5  12       77.14       63.12      9.60 o 
  -6   5  12        0.15       -1.75      7.04 o 
  -5   5  12       48.16       33.83      8.46 o 
  -4   5  12      148.44      162.48     16.48 o 
  -3   5  12      237.12      243.92     18.71 o 
  -2   5  12      595.83      653.40     31.52 o 
  -1   5  12      624.09      662.30     27.46 o 
   0   5  12       15.48       14.32      7.25 o 
   1   5  12      620.73      678.59     27.36 o 
   2   5  12      589.58      598.13     26.96 o 
   3   5  12      228.87      199.49     13.88 o 
   4   5  12      154.44      148.96     13.24 o 
   5   5  12       49.05       14.74      6.12 o 
   6   5  12        0.32        9.94      5.47 o 
   7   5  12       77.51       37.71      8.06 o 
   8   5  12      129.96      123.10     20.24 o 
   9   5  12        1.13       30.39     26.83 o 
  10   5  12        5.60      184.98    113.43 o 
 -10   6  12        1.83       20.16     15.54 o 
  -9   6  12        3.76       31.34     20.65 o 
  -8   6  12       32.75       37.23      6.78 o 
  -7   6  12        2.19       13.86      3.73 o 
  -6   6  12       21.78       14.17      7.29 o 
  -5   6  12      198.02      173.36     21.05 o 
  -4   6  12       19.52       21.99      5.16 o 
  -3   6  12      120.50      109.08     15.11 o 
  -2   6  12      340.44      358.65     22.16 o 
  -1   6  12      218.32      252.90     18.15 o 
   0   6  12      123.38       86.72      9.56 o 
   1   6  12      208.32      226.69     15.62 o 
   2   6  12      335.81      333.67     18.96 o 
   3   6  12      123.49      107.43     12.22 o 
   4   6  12       21.45       21.70      6.06 o 
   5   6  12      191.10      192.92     24.87 o 
   6   6  12       21.04       36.01      9.11 o 
   7   6  12        2.05        1.09      4.47 o 
   8   6  12       33.98       24.08     14.06 o 
 -10   7  12        9.18       22.21     14.18 o 
  -9   7  12       27.53       30.96     19.19 o 
  -8   7  12       21.80       27.34      9.20 o 
  -7   7  12       60.37       59.51     14.57 o 
  -6   7  12       24.53       30.88      8.16 o 
  -5   7  12       28.13       36.00     10.35 o 
  -4   7  12      110.75       83.90     17.10 o 
  -3   7  12      183.79      210.98     22.69 o 
  -2   7  12       78.44       74.43     14.69 o 
  -1   7  12       34.08       13.54     13.47 o 
   0   7  12      149.32      164.99     18.38 o 
   1   7  12       33.62       31.93     10.02 o 
   2   7  12       75.58       90.78     18.89 o 
   3   7  12      182.99      259.28     29.41 o 
   4   7  12      110.54      113.79     21.50 o 
   5   7  12       28.85       55.95     16.73 o 
   6   7  12       23.21       50.87      8.56 o 
   7   7  12       59.47       54.22     15.80 o 
   8   7  12       22.10       26.17     12.63 o 
 -10   8  12        4.54       14.83     15.63 o 
  -9   8  12        1.77       29.28     18.89 o 
  -8   8  12        1.46        8.48     10.29 o 
  -7   8  12       10.61       11.37      3.71 o 
  -6   8  12       43.49       42.72     12.42 o 
  -5   8  12      331.61      329.18     37.02 o 
  -4   8  12      118.09       93.15     16.73 o 
  -3   8  12      255.02      275.70     26.19 o 
  -2   8  12      239.96      273.70     30.85 o 
  -1   8  12      195.65      187.20     29.50 o 
   0   8  12      735.77      930.33     63.00 o 
   1   8  12      191.58      177.07     31.84 o 
   2   8  12      228.96      224.42     36.30 o 
   3   8  12      255.71      287.98     34.55 o 
   4   8  12      119.25      125.98     23.94 o 
   5   8  12      333.02      350.90     39.65 o 
   6   8  12       45.00       29.85      9.53 o 
   7   8  12        9.76       21.95      5.49 o 
   8   8  12        1.19        5.65      8.91 o 
   9   8  12        1.93      -13.72     13.72 o 
  -8   9  12       32.49       11.17     19.95 o 
  -7   9  12       60.82       56.45     48.02 o 
  -6   9  12       30.45       19.77      6.85 o 
  -5   9  12        7.31       10.87      5.86 o 
  -4   9  12      226.98      143.17     31.79 o 
  -3   9  12       77.87       84.36     17.85 o 
  -2   9  12      110.67       63.56     28.29 o 
  -1   9  12      672.10      706.19     67.76 o 
   0   9  12      222.79      252.29     34.54 o 
   1   9  12      668.54      724.77     70.06 o 
   2   9  12      108.26      107.22     20.28 o 
   3   9  12       79.36       60.01     16.73 o 
   4   9  12      226.65      157.07     20.71 o 
   5   9  12        7.92       19.88      6.85 o 
   6   9  12       30.00       24.68      8.37 o 
   7   9  12       60.58       51.06     11.79 o 
   8   9  12       31.70       22.01     10.16 o 
  -8  10  12       27.26       27.44     12.35 o 
  -7  10  12       62.94       46.54     14.01 o 
  -6  10  12       46.86       50.40     20.90 o 
  -5  10  12       37.06       64.28     18.29 o 
  -4  10  12        5.52       15.21      9.87 o 
  -3  10  12       11.46       30.48     13.39 o 
  -2  10  12       94.72      106.09     14.65 o 
  -1  10  12      152.08      149.41     31.21 o 
   0  10  12        1.18        7.09      9.31 o 
   1  10  12      154.28      165.77     31.05 o 
   2  10  12       96.37      118.28     13.09 o 
   3  10  12       13.36        8.57      6.07 o 
   4  10  12        5.06       10.15      8.09 o 
   5  10  12       36.57       34.30     13.16 o 
   6  10  12       48.08       32.10      8.01 o 
   7  10  12       62.11       58.75     17.34 o 
   8  10  12       26.85       20.37     16.03 o 
  -8  11  12        9.72       32.27     29.09 o 
  -7  11  12       39.07       51.17     17.90 o 
  -6  11  12        4.84       33.93     11.41 o 
  -5  11  12       88.58       80.44     16.62 o 
  -4  11  12       10.42       27.79     11.90 o 
  -3  11  12       11.38       19.67     12.39 o 
  -2  11  12       99.22      100.97     22.85 o 
  -1  11  12      159.35      139.40     27.06 o 
   0  11  12       58.73       38.43     13.36 o 
   1  11  12      159.27      141.75     25.59 o 
   2  11  12       98.42      102.80     25.01 o 
   3  11  12       11.31        2.81     21.87 o 
   4  11  12       10.58       25.35     12.30 o 
   5  11  12       87.53       97.73     20.29 o 
   6  11  12        4.83       31.10     16.11 o 
   7  11  12       38.18       34.59     15.33 o 
   8  11  12        9.79       72.44     46.66 o 
  -7  12  12       15.87       28.43     19.76 o 
  -6  12  12       25.74        9.23     15.70 o 
  -5  12  12        3.17       29.76     12.80 o 
  -4  12  12       11.38        4.76      8.55 o 
  -3  12  12       28.24       23.77     16.37 o 
  -2  12  12       60.18       44.37     13.62 o 
  -1  12  12       66.51       55.68     16.31 o 
   0  12  12        0.12        1.05     12.06 o 
   1  12  12       65.66       68.17     18.14 o 
   2  12  12       59.30       66.91     20.29 o 
   3  12  12       29.37       40.29     12.25 o 
   4  12  12       11.51       11.65     19.71 o 
   5  12  12        2.84       10.46      9.49 o 
   6  12  12       26.18        1.74     11.02 o 
   7  12  12       15.92        6.35     14.55 o 
   8  12  12       11.73      -18.68     32.91 o 
  -7  13  12        6.81       17.05     12.10 o 
  -6  13  12        6.47       36.11     16.61 o 
  -5  13  12        4.65       19.51     13.44 o 
  -4  13  12        2.12        6.07     14.73 o 
  -3  13  12       78.52      101.21     24.04 o 
  -2  13  12       80.64       43.95     22.95 o 
  -1  13  12       53.26       32.47     17.51 o 
   0  13  12        0.19        9.60     14.52 o 
   1  13  12       51.49       46.24     19.42 o 
   2  13  12       79.37       51.96     27.11 o 
   3  13  12       80.40       88.60     28.16 o 
   4  13  12        2.23       -3.72     12.63 o 
   5  13  12        4.28       11.52     18.27 o 
   6  13  12        6.64       34.77     16.01 o 
   7  13  12        6.86       25.71     12.72 o 
  -6  14  12        7.20       21.86     31.44 o 
  -5  14  12       10.52       31.58     13.27 o 
  -4  14  12        0.02        6.44     13.06 o 
  -3  14  12       44.91       24.96     14.47 o 
  -2  14  12       14.21       76.34     24.02 o 
  -1  14  12       12.19        9.16     15.43 o 
   0  14  12        3.29       18.08     12.08 o 
   1  14  12       12.96       36.09     18.41 o 
   2  14  12       14.18       12.53     16.51 o 
   3  14  12       44.26       40.05     19.63 o 
   4  14  12        0.01       15.47     12.34 o 
   5  14  12       10.69       18.54     28.50 o 
   6  14  12        7.47       39.70     21.21 o 
  -1  15  12        2.74       34.12     37.52 o 
   0  15  12       40.39       68.46     31.70 o 
   1   0  13     1520.34     1741.80     48.41 o 
   2   0  13      329.21      328.22     21.01 o 
   3   0  13        0.16        7.36      3.84 o 
   4   0  13      102.84      106.76      9.31 o 
   5   0  13     2063.36     2402.74     97.56 o 
   6   0  13      540.14      607.60     46.17 o 
   7   0  13        0.10       16.89      9.18 o 
   8   0  13       10.15       25.39      9.80 o 
   9   0  13        2.56       43.41     34.72 o 
  10   0  13       15.24       32.00     27.86 o 
 -10   1  13      157.64      113.22     78.02 o 
  -9   1  13       41.94       19.92     26.86 o 
  -8   1  13      110.04      158.25     17.17 o 
  -7   1  13        9.82       15.28      6.64 o 
  -6   1  13       60.02       54.76      9.85 o 
  -5   1  13      450.82      437.43     18.79 o 
  -4   1  13      182.60      200.72     17.95 o 
  -3   1  13       48.62       39.60      6.83 o 
  -2   1  13        0.47        5.40      7.99 o 
  -1   1  13       33.60       26.27      8.88 o 
   0   1  13       41.65       23.00      5.72 o 
   1   1  13       33.33       25.45      4.15 o 
   2   1  13        0.62        1.32      4.62 o 
   3   1  13       46.08       38.86      7.16 o 
   4   1  13      181.69      172.50     17.02 o 
   5   1  13      457.46      453.42     19.19 o 
   6   1  13       56.76       49.82     10.25 o 
   7   1  13       11.31       23.82      7.61 o 
   8   1  13      113.63      118.55     23.45 o 
   9   1  13       43.04       19.89     27.53 o 
  10   1  13      154.14      203.94     86.42 o 
 -10   2  13       10.18       33.34     21.41 o 
  -9   2  13        4.62       36.09     30.01 o 
  -8   2  13      104.64      139.15     22.41 o 
  -7   2  13      130.94      108.07     18.60 o 
  -6   2  13       16.06       25.45      8.60 o 
  -5   2  13       95.10      104.43     17.76 o 
  -4   2  13       60.91       59.09      8.28 o 
  -3   2  13       43.48       27.05      6.16 o 
  -2   2  13      325.78      377.79     20.42 o 
  -1   2  13       74.26       53.22      7.14 o 
   0   2  13      932.11      990.87     29.84 o 
   1   2  13       76.24       59.08      9.90 o 
   2   2  13      330.92      340.86     22.83 o 
   3   2  13       42.02       34.69      6.56 o 
   4   2  13       59.33       52.16      7.98 o 
   5   2  13       91.82       96.89     13.17 o 
   6   2  13       16.57       24.80      7.89 o 
   7   2  13      133.32       99.35     16.42 o 
   8   2  13      104.97      125.70     20.51 o 
   9   2  13        3.90       47.25     54.42 o 
  10   2  13       10.26      -14.55    107.62 o 
 -10   3  13       36.36       45.91     27.02 o 
  -9   3  13       47.47       32.56     32.42 o 
  -8   3  13       79.74      134.50     34.59 o 
  -7   3  13       64.85       72.93     15.54 o 
  -6   3  13      167.36      172.00     14.37 o 
  -5   3  13      785.07      908.23     58.53 o 
  -4   3  13       38.32       25.91      6.18 o 
  -3   3  13       74.32       80.62      8.43 o 
  -2   3  13      655.49      675.08     30.82 o 
  -1   3  13      102.17       96.34     11.41 o 
   0   3  13     1425.08     1507.26     55.65 o 
   1   3  13      107.32      130.93     11.82 o 
   2   3  13      664.60      699.03     32.31 o 
   3   3  13       68.41       56.08      9.41 o 
   4   3  13       42.75       29.23      7.07 o 
   5   3  13      774.04      804.78     46.43 o 
   6   3  13      168.25      149.88     10.24 o 
   7   3  13       66.44       77.51     12.64 o 
   8   3  13       79.45       97.04     16.83 o 
   9   3  13       46.74       64.30     43.48 o 
  10   3  13       37.74       61.17     31.68 o 
 -10   4  13        7.42       38.14     23.30 o 
  -9   4  13       20.22        8.50     14.42 o 
  -8   4  13       68.23       55.90     10.86 o 
  -7   4  13       16.77        7.99      5.37 o 
  -6   4  13      558.54      561.98     36.61 o 
  -5   4  13      229.83      222.17     21.64 o 
  -4   4  13       43.87       29.99      9.80 o 
  -3   4  13      374.28      433.09     25.64 o 
  -2   4  13      425.84      461.26     24.30 o 
  -1   4  13       17.77       10.58      6.39 o 
   0   4  13       25.12       21.43      5.02 o 
   1   4  13       18.82        9.98      6.55 o 
   2   4  13      426.37      452.39     23.88 o 
   3   4  13      375.01      405.14     19.88 o 
   4   4  13       42.11       25.78      7.67 o 
   5   4  13      228.19      225.90     16.38 o 
   6   4  13      556.62      557.16     32.22 o 
   7   4  13       17.11       17.52      7.64 o 
   8   4  13       69.48       52.00     16.48 o 
   9   4  13       19.88       -6.45     49.79 o 
  10   4  13        7.49       48.09     25.11 o 
 -10   5  13        2.38       10.95     13.59 o 
  -9   5  13       12.87        4.47     13.91 o 
  -8   5  13      138.65      101.90     17.23 o 
  -7   5  13       24.79       36.91      6.80 o 
  -6   5  13       36.04       29.93     13.69 o 
  -5   5  13       36.64       39.86     10.26 o 
  -4   5  13       17.43       14.76      4.84 o 
  -3   5  13      166.76      174.83     17.64 o 
  -2   5  13       84.44       83.94      8.17 o 
  -1   5  13      494.09      519.61     29.74 o 
   0   5  13      776.21      735.39     35.50 o 
   1   5  13      489.17      482.27     27.21 o 
   2   5  13       80.43       66.32      8.04 o 
   3   5  13      166.19      163.89     14.62 o 
   4   5  13       17.70       11.79      3.39 o 
   5   5  13       36.66       22.92      5.31 o 
   6   5  13       33.94       32.30     10.14 o 
   7   5  13       24.16       13.58      9.63 o 
   8   5  13      141.12      140.44     21.01 o 
   9   5  13       13.18       38.38     31.60 o 
  10   5  13        2.08       37.27     29.89 o 
 -10   6  13        4.84       30.94     18.01 o 
  -9   6  13       57.58       42.61     24.72 o 
  -8   6  13       13.62       25.70      8.88 o 
  -7   6  13        7.30       13.74      8.13 o 
  -6   6  13      312.38      279.24     39.25 o 
  -5   6  13      186.39      215.54     37.74 o 
  -4   6  13       24.24       15.52     11.76 o 
  -3   6  13       69.40       58.93     15.13 o 
  -2   6  13       37.42       32.37     14.14 o 
  -1   6  13       70.16       71.87     15.60 o 
   0   6  13      687.22      860.69     65.94 o 
   1   6  13       68.80       55.92     11.19 o 
   2   6  13       38.49       26.86      7.45 o 
   3   6  13       71.60       47.15     15.72 o 
   4   6  13       23.29       32.51     13.72 o 
   5   6  13      184.84      195.21     35.97 o 
   6   6  13      315.86      318.97     48.12 o 
   7   6  13        7.09        5.58     22.78 o 
   8   6  13       14.83       40.16     16.24 o 
 -10   7  13        0.34       20.15     15.31 o 
  -9   7  13       12.24       29.37     16.14 o 
  -8   7  13       47.49       19.86      7.77 o 
  -7   7  13       15.36       18.18      8.35 o 
  -6   7  13      209.20      209.66     32.98 o 
  -5   7  13       60.82       49.89      9.51 o 
  -4   7  13       54.54       24.93      6.97 o 
  -3   7  13       65.31       53.45     20.97 o 
  -2   7  13      680.65      715.83     46.09 o 
  -1   7  13      378.55      388.10     38.28 o 
   0   7  13      127.74      131.70     31.41 o 
   1   7  13      377.80      347.33     37.19 o 
   2   7  13      678.51      672.38     39.80 o 
   3   7  13       67.81       84.38     21.41 o 
   4   7  13       61.03       47.61     14.09 o 
   5   7  13       60.37       55.86     14.48 o 
   6   7  13      203.79      186.37     35.07 o 
   7   7  13       14.79       12.62      8.74 o 
   8   7  13       49.12       24.66     16.30 o 
  -8   8  13       13.21        0.61     11.50 o 
  -7   8  13       32.30       50.31      9.92 o 
  -6   8  13      143.88      118.81     18.81 o 
  -5   8  13      183.45      153.81     23.71 o 
  -4   8  13       13.06       -0.60     10.73 o 
  -3   8  13      119.98       50.28     22.89 o 
  -2   8  13       10.22        2.81      7.68 o 
  -1   8  13      425.72      495.83     50.41 o 
   0   8  13       73.54       80.86     18.31 o 
   1   8  13      428.46      474.52     52.75 o 
   2   8  13       10.69       -0.31     15.63 o 
   3   8  13      118.04       98.34     21.55 o 
   4   8  13       14.95       17.13      8.69 o 
   5   8  13      183.54      166.29     29.84 o 
   6   8  13      142.96      138.49     16.64 o 
   7   8  13       33.69       59.29     22.08 o 
   8   8  13       12.65       10.46     12.82 o 
  -8   9  13        3.93        0.82      7.51 o 
  -7   9  13        0.45       -1.22     10.32 o 
  -6   9  13        0.07       -1.45      7.26 o 
  -5   9  13       62.92       24.18      6.54 o 
  -4   9  13      143.82      146.17     34.96 o 
  -3   9  13      331.28      411.00     39.59 o 
  -2   9  13       11.65        4.14     10.75 o 
  -1   9  13      198.12      293.79     36.92 o 
   0   9  13      549.82      664.98     78.89 o 
   1   9  13      201.16      258.58     35.80 o 
   2   9  13       12.30       15.52      8.96 o 
   3   9  13      336.34      427.65     42.64 o 
   4   9  13      143.04       90.32     25.81 o 
   5   9  13       61.69       44.28     15.26 o 
   6   9  13        0.05       28.62     11.32 o 
   7   9  13        0.44       -1.26     21.07 o 
   8   9  13        4.07       28.96     16.54 o 
  -8  10  13        1.77       -9.47     18.41 o 
  -7  10  13        1.39        3.91     11.19 o 
  -6  10  13      101.43       89.59     15.98 o 
  -5  10  13       19.56       49.37     13.39 o 
  -4  10  13       15.24       13.48     12.64 o 
  -3  10  13       36.58       10.68     10.91 o 
  -2  10  13       93.11       52.58     21.43 o 
  -1  10  13       17.35       21.76      9.63 o 
   0  10  13       26.15        4.74     11.11 o 
   1  10  13       16.33       35.51     13.64 o 
   2  10  13       93.57       67.04     13.25 o 
   3  10  13       37.07       24.95     20.00 o 
   4  10  13       16.26        4.44     28.66 o 
   5  10  13       19.25        5.16     21.07 o 
   6  10  13      102.79       90.33     18.60 o 
   7  10  13        1.24       -0.05     18.96 o 
   8  10  13        1.54       -9.76     15.40 o 
  -8  11  13       15.82      -17.15     29.92 o 
  -7  11  13        0.09       29.42     12.58 o 
  -6  11  13       18.76       62.43     19.52 o 
  -5  11  13       13.31       13.48      9.17 o 
  -4  11  13       53.78       61.71     19.32 o 
  -3  11  13       37.18       71.45     24.28 o 
  -2  11  13       53.40       39.38     15.49 o 
  -1  11  13       12.09        0.19      9.83 o 
   0  11  13        0.01        8.30     12.98 o 
   1  11  13       12.46       22.33      6.09 o 
   2  11  13       51.28       45.52     12.74 o 
   3  11  13       36.88       17.96     17.21 o 
   4  11  13       53.32       41.72     18.92 o 
   5  11  13       13.51       28.39     18.49 o 
   6  11  13       18.39       21.18     13.96 o 
   7  11  13        0.08        5.89     14.56 o 
   8  11  13       15.96        0.67     29.60 o 
  -7  12  13        4.71       10.23     12.95 o 
  -6  12  13        1.11       20.24     10.95 o 
  -5  12  13        5.33       -8.90     15.96 o 
  -4  12  13       39.36       53.21     12.98 o 
  -3  12  13        5.35       41.30     14.66 o 
  -2  12  13       56.56       38.23     13.42 o 
  -1  12  13       18.80       24.12     14.37 o 
   0  12  13       36.59       34.15     13.04 o 
   1  12  13       19.56       20.64     17.79 o 
   2  12  13       57.90       34.13     22.12 o 
   3  12  13        5.52       37.93     23.09 o 
   4  12  13       38.99       52.34     12.43 o 
   5  12  13        5.03       15.76     12.17 o 
   6  12  13        1.11       41.42     15.51 o 
   7  12  13        5.23       17.11     14.15 o 
  -7  13  13       16.27       18.06     12.73 o 
  -6  13  13        1.86       24.60     11.11 o 
  -5  13  13        1.29       12.54     14.91 o 
  -4  13  13       13.61       25.14     16.96 o 
  -3  13  13        2.46       13.57     17.46 o 
  -2  13  13        2.35       23.10     20.69 o 
  -1  13  13       21.42       22.21     18.25 o 
   0  13  13        9.13       17.69     12.16 o 
   1  13  13       21.00       54.23      9.41 o 
   2  13  13        2.39        9.68     26.56 o 
   3  13  13        2.60       21.50     13.55 o 
   4  13  13       13.67       47.61     15.63 o 
   5  13  13        1.20        3.72     20.64 o 
   6  13  13        1.69        6.04     21.04 o 
   7  13  13       16.38      -11.67     26.66 o 
  -4  14  13       12.80       -1.31     20.67 o 
  -3  14  13       37.45       22.61     20.99 o 
  -2  14  13        6.12        3.26     14.51 o 
  -1  14  13       10.09       45.79      9.20 o 
   0  14  13       10.69       15.27     11.03 o 
   1  14  13       10.32        6.15     12.25 o 
   2  14  13        5.81        3.93     15.94 o 
   3  14  13       36.59        7.95     14.29 o 
   4  14  13       13.40        4.22     20.07 o 
   5  14  13        3.03       30.40     17.48 o 
   0   0  14       46.92       58.79     12.27 o 
   1   0  14       32.22       18.90      5.14 o 
   2   0  14        0.26       -7.27      8.26 o 
   3   0  14      678.39      719.24     39.39 o 
   4   0  14     1558.30     1810.67     62.86 o 
   5   0  14     1056.13     1066.26     64.46 o 
   6   0  14       33.55       14.31      5.58 o 
   7   0  14      168.65      183.05     24.04 o 
   8   0  14       40.83       42.68      9.58 o 
   9   0  14       13.46       45.64     42.27 o 
  10   0  14        1.56       52.35     33.69 o 
  -9   1  14       13.03      -34.25     41.57 o 
  -8   1  14       69.34       72.29     15.23 o 
  -7   1  14       33.76       18.51      4.90 o 
  -6   1  14       74.08       36.95     13.16 o 
  -5   1  14      282.88      308.70     21.87 o 
  -4   1  14        8.70       22.70      5.78 o 
  -3   1  14      177.12      187.88     13.26 o 
  -2   1  14       61.09       62.11     10.24 o 
  -1   1  14     1168.01     1217.14     75.24 o 
   0   1  14       19.18       10.52      5.99 o 
   1   1  14     1190.98     1286.10     77.80 o 
   2   1  14       62.04       67.78      9.10 o 
   3   1  14      189.67      188.73     16.58 o 
   4   1  14        6.53       16.03      5.25 o 
   5   1  14      280.29      307.40     23.76 o 
   6   1  14       78.21       43.39      9.95 o 
   7   1  14       33.40       22.25      4.38 o 
   8   1  14       69.08       40.64     20.26 o 
   9   1  14       12.95       86.01     32.31 o 
  10   1  14        2.84      -47.14     47.14 o 
  -8   2  14        1.31       20.85      9.88 o 
  -7   2  14      260.84      295.56     36.83 o 
  -6   2  14       23.71       22.27      8.16 o 
  -5   2  14       51.66       35.56      7.83 o 
  -4   2  14      239.20      272.00     20.24 o 
  -3   2  14       88.27       68.62      9.53 o 
  -2   2  14       24.23       21.12      5.07 o 
  -1   2  14       51.51       43.78      8.17 o 
   0   2  14       80.85       49.80      7.66 o 
   1   2  14       51.63       41.62      7.84 o 
   2   2  14       22.99       18.72      6.02 o 
   3   2  14       92.04       69.74     11.51 o 
   4   2  14      245.57      251.72     19.38 o 
   5   2  14       51.42       38.07      7.77 o 
   6   2  14       22.70       18.10      5.28 o 
   7   2  14      258.95      258.75     30.80 o 
   8   2  14        1.34       18.44      7.31 o 
   9   2  14       59.10       90.71     40.28 o 
  10   2  14        1.28       -9.07     31.44 o 
  -9   3  14       18.94       14.90     19.16 o 
  -8   3  14       36.12       46.37      8.35 o 
  -7   3  14       20.44       19.38      9.50 o 
  -6   3  14      138.63      105.07     15.42 o 
  -5   3  14      176.09      156.14     19.36 o 
  -4   3  14      514.67      587.48     27.26 o 
  -3   3  14       29.90       17.50      6.53 o 
  -2   3  14       53.85       69.50      7.57 o 
  -1   3  14      165.61      140.14     11.89 o 
   0   3  14      394.77      425.97     20.93 o 
   1   3  14      167.51      135.84     22.51 o 
   2   3  14       56.78       50.99      8.48 o 
   3   3  14       29.99       34.64     10.26 o 
   4   3  14      514.12      572.08     26.97 o 
   5   3  14      177.05      167.68     18.41 o 
   6   3  14      144.11      109.74     16.68 o 
   7   3  14       18.51       22.99      7.22 o 
   8   3  14       33.59       33.06      8.61 o 
   9   3  14       18.65        1.61     21.99 o 
  10   3  14       32.92       26.47     18.60 o 
 -10   4  14        1.39       21.07     18.59 o 
  -9   4  14       20.81       34.90     19.78 o 
  -8   4  14      107.95       87.87     68.48 o 
  -7   4  14      119.39      167.35     20.70 o 
  -6   4  14       17.09       16.10      9.68 o 
  -5   4  14        1.80        2.73      7.98 o 
  -4   4  14      184.75      212.17     20.67 o 
  -3   4  14       72.79       65.37     11.39 o 
  -2   4  14      239.00      229.16     23.35 o 
  -1   4  14      175.66      169.80     13.20 o 
   0   4  14       11.53        7.69      6.58 o 
   1   4  14      180.18      171.66     16.85 o 
   2   4  14      240.73      192.64     16.81 o 
   3   4  14       69.96       39.40      7.64 o 
   4   4  14      188.03      216.31     18.25 o 
   5   4  14        1.70        1.66      5.67 o 
   6   4  14       18.27       17.49     10.58 o 
   7   4  14      119.90      132.88     15.57 o 
   8   4  14      109.42      113.30     27.80 o 
   9   4  14       21.38       79.32     28.08 o 
  10   4  14        1.46      -25.09     25.09 o 
 -10   5  14       35.63       42.13     23.43 o 
  -9   5  14       16.65       24.11     17.52 o 
  -8   5  14       16.62       27.70      8.09 o 
  -7   5  14       67.56       58.50     17.99 o 
  -6   5  14        5.49       18.46      6.96 o 
  -5   5  14      164.56      144.59     13.42 o 
  -4   5  14        7.57       10.67      6.61 o 
  -3   5  14      216.75      283.16     31.68 o 
  -2   5  14        1.59       12.77     11.83 o 
  -1   5  14       93.07       70.01     17.06 o 
   0   5  14        5.46        3.75     14.34 o 
   1   5  14       98.76      104.26     20.50 o 
   2   5  14        1.98        3.11      7.30 o 
   3   5  14      211.76      198.62     22.34 o 
   4   5  14        7.34        5.84      9.36 o 
   5   5  14      168.19      141.41     66.93 o 
   6   5  14        5.61        3.50      5.76 o 
   7   5  14       67.40       43.07     11.85 o 
   8   5  14       17.25       17.89     10.36 o 
   9   5  14       16.19       50.35     41.12 o 
  10   5  14       36.52        9.58     23.55 o 
 -10   6  14        5.17       29.57     20.63 o 
  -9   6  14       53.10       39.97     22.65 o 
  -8   6  14       51.46       36.73     12.95 o 
  -7   6  14       30.50       28.71      8.94 o 
  -6   6  14       66.37       43.53     10.07 o 
  -5   6  14       46.42       60.73     10.09 o 
  -4   6  14      330.95      352.76     41.00 o 
  -3   6  14      158.23      202.47     28.53 o 
  -2   6  14      295.08      319.09     34.06 o 
  -1   6  14       85.20       32.65     19.79 o 
   0   6  14        9.61        9.63     11.81 o 
   1   6  14       87.63       73.38     21.01 o 
   2   6  14      283.00      261.08     23.83 o 
   3   6  14      151.13      170.94     23.74 o 
   4   6  14      340.00      328.18     34.87 o 
   5   6  14       48.59       34.96      9.62 o 
   6   6  14       63.72       54.96     14.54 o 
   7   6  14       29.55       24.93     10.24 o 
   8   6  14       52.50       46.93     12.73 o 
  -9   7  14        4.51       24.95     17.66 o 
  -8   7  14       13.56       10.87     10.33 o 
  -7   7  14      141.49      143.54     18.31 o 
  -6   7  14      145.31      133.54     17.03 o 
  -5   7  14       46.64       64.39     13.57 o 
  -4   7  14      100.03      108.44     11.02 o 
  -3   7  14       18.35       -0.59     19.45 o 
  -2   7  14      119.83      109.72     21.10 o 
  -1   7  14      220.55      295.21     32.11 o 
   0   7  14       19.29        9.78      8.85 o 
   1   7  14      219.72      266.40     30.34 o 
   2   7  14      116.30       91.78     15.93 o 
   3   7  14       19.55       -3.03      5.34 o 
   4   7  14       98.35      141.54     30.85 o 
   5   7  14       47.07       49.24     15.86 o 
   6   7  14      147.39      134.88     21.25 o 
   7   7  14      137.40      161.90     25.45 o 
   8   7  14       13.69       35.89     17.56 o 
  -8   8  14       23.85       33.67     15.80 o 
  -7   8  14        4.25       34.90      8.71 o 
  -6   8  14       21.32       23.74      9.06 o 
  -5   8  14       66.47       56.14     12.65 o 
  -4   8  14       83.78       95.99     26.15 o 
  -3   8  14       32.62       22.58      9.58 o 
  -2   8  14       56.68       42.79     12.17 o 
  -1   8  14       12.05       11.37     11.14 o 
   0   8  14      462.34      649.36     76.20 o 
   1   8  14       11.30        7.92     11.76 o 
   2   8  14       51.05       59.22     16.47 o 
   3   8  14       33.65       40.54     13.56 o 
   4   8  14       82.37       71.69     41.93 o 
   5   8  14       66.08       51.35     15.93 o 
   6   8  14       21.60       39.79     10.67 o 
   7   8  14        4.05       25.54     24.62 o 
   8   8  14       23.18        9.78     13.76 o 
  -8   9  14       29.09       12.33     20.03 o 
  -7   9  14       10.24       24.85     27.02 o 
  -6   9  14       11.44        7.94      9.48 o 
  -5   9  14       86.59      127.12     21.94 o 
  -4   9  14       33.17       25.75      8.32 o 
  -3   9  14        4.83       10.39     14.26 o 
  -2   9  14        8.37       24.30     10.90 o 
  -1   9  14        2.98       17.30     14.05 o 
   0   9  14        0.90       -9.97     14.64 o 
   1   9  14        2.90        5.97      7.05 o 
   2   9  14        7.90       13.30      9.13 o 
   3   9  14        4.38       12.26     12.19 o 
   4   9  14       33.25       13.03     11.47 o 
   5   9  14       88.22       96.09     25.99 o 
   6   9  14       11.96       36.20     15.10 o 
   7   9  14        9.54       53.84     21.37 o 
   8   9  14       26.88       30.07     23.99 o 
  -8  10  14       10.48       41.92     31.67 o 
  -7  10  14       44.63       16.40     11.89 o 
  -6  10  14       10.84       -3.68     15.63 o 
  -5  10  14       20.87       11.59     12.03 o 
  -4  10  14        6.96       40.80     23.43 o 
  -3  10  14       38.04       39.29     14.78 o 
  -2  10  14       88.97       70.71     18.07 o 
  -1  10  14       16.92        5.25     15.55 o 
   0  10  14        3.91       32.65      9.84 o 
   1  10  14       17.93        9.33     13.75 o 
   2  10  14       87.74       82.79     21.26 o 
   3  10  14       37.98       37.21     13.71 o 
   4  10  14        7.02        8.79     13.05 o 
   5  10  14       20.82       22.17      9.74 o 
   6  10  14       10.90      -13.18     14.35 o 
   7  10  14       45.35       48.98     18.72 o 
   8  10  14       10.46       16.45     24.47 o 
  -7  11  14       25.43       35.47     16.45 o 
  -6  11  14        4.81       -6.95     11.04 o 
  -5  11  14        1.90        8.78     13.77 o 
  -4  11  14       19.10       17.45     14.58 o 
  -3  11  14       12.70        8.81     12.29 o 
  -2  11  14       34.70       34.80     11.96 o 
  -1  11  14        6.84       -0.75     12.79 o 
   0  11  14        0.09        5.51     13.34 o 
   1  11  14        6.96        0.35      9.59 o 
   2  11  14       33.88       17.70     11.75 o 
   3  11  14       12.32       13.10     12.54 o 
   4  11  14       19.22       24.31     15.04 o 
   5  11  14        2.09        0.63     12.73 o 
   6  11  14        5.07       14.47     18.52 o 
   7  11  14       25.27       24.53     14.06 o 
   8  11  14        9.15       89.59     52.99 o 
  -7  12  14        5.64        8.56      8.06 o 
  -6  12  14        1.26       12.29     16.76 o 
  -5  12  14        6.58       20.80     15.50 o 
  -4  12  14        3.89        1.48     13.19 o 
  -3  12  14        2.63       51.19     14.26 o 
  -2  12  14      116.55      136.91     25.18 o 
  -1  12  14       16.99       17.33     20.78 o 
   0  12  14        7.44       28.81     12.06 o 
   1  12  14       16.58       39.67      9.13 o 
   2  12  14      116.56      123.41     28.22 o 
   3  12  14        2.58       29.69     19.56 o 
   4  12  14        3.69       14.56     13.67 o 
   5  12  14        6.43       10.89     18.06 o 
   6  12  14        1.22       20.55     19.74 o 
   7  12  14        5.86        5.00     21.44 o 
  -7  13  14        1.09      -14.16     14.16 o 
  -6  13  14       14.65       42.96     24.86 o 
  -5  13  14       30.61       29.52     13.48 o 
  -4  13  14        8.21       24.78     23.01 o 
  -3  13  14        1.13       37.98     15.43 o 
  -2  13  14        8.75        9.78     13.87 o 
  -1  13  14       54.28       35.64     19.89 o 
   0  13  14        4.31       18.68     13.25 o 
   1  13  14       52.75       65.62     11.80 o 
   2  13  14        8.87       20.04     14.07 o 
   3  13  14        1.33        4.92     14.77 o 
   4  13  14        7.93        1.00     12.40 o 
   5  13  14       30.08       44.38     29.09 o 
   6  13  14       14.69        4.76     15.93 o 
  -2  14  14       38.46       -4.23     20.59 o 
   0  14  14        0.17       29.76     26.67 o 
   1  14  14        1.13       70.85     33.58 o 
   1   0  15        0.27        5.54      7.02 o 
   2   0  15      609.94      628.82     35.14 o 
   3   0  15      124.37      134.82     16.95 o 
   4   0  15       50.16       51.10     11.89 o 
   5   0  15      390.25      378.23     35.62 o 
   6   0  15       87.20       47.64     20.66 o 
   7   0  15       62.59       63.74     17.87 o 
   8   0  15        0.64       15.01     27.24 o 
   9   0  15        0.00      -37.05     37.05 o 
  10   0  15       27.92       43.03     64.23 o 
  -9   1  15       43.47       17.31     24.28 o 
  -8   1  15       29.53       62.56     15.88 o 
  -7   1  15       82.67       76.69     14.93 o 
  -6   1  15      291.37      303.20     43.01 o 
  -5   1  15      211.34      257.46     24.92 o 
  -4   1  15      263.51      250.39     20.74 o 
  -3   1  15       49.44       46.71      7.96 o 
  -2   1  15      279.50      327.62     21.22 o 
  -1   1  15       29.01       16.94      8.11 o 
   0   1  15        7.04        1.69      6.69 o 
   1   1  15       30.03       34.40      7.47 o 
   2   1  15      277.19      320.52     24.82 o 
   3   1  15       47.43       32.01      7.40 o 
   4   1  15      266.20      280.21     22.73 o 
   5   1  15      217.55      259.57     27.81 o 
   6   1  15      292.34      217.07     46.52 o 
   7   1  15       79.51       68.02     20.49 o 
   8   1  15       30.62       55.66     33.63 o 
   9   1  15       43.48       34.15     22.91 o 
  10   1  15       48.10      -28.64     58.61 o 
  -8   2  15        4.54       47.32     13.56 o 
  -7   2  15      161.88      177.16     22.51 o 
  -6   2  15      250.81      298.72     44.55 o 
  -5   2  15      137.44      114.54     19.14 o 
  -4   2  15      120.80      107.02     16.20 o 
  -3   2  15      549.79      589.12     40.78 o 
  -2   2  15       33.19       35.18      7.16 o 
  -1   2  15      396.80      398.03     24.05 o 
   0   2  15     1375.81     1571.71    107.34 o 
   1   2  15      398.59      405.24     28.23 o 
   2   2  15       38.18       20.58      6.36 o 
   3   2  15      548.07      643.93     45.40 o 
   4   2  15      117.96       97.15     16.00 o 
   5   2  15      138.29      127.41     25.08 o 
   6   2  15      252.84      248.38     50.17 o 
   7   2  15      162.09      173.79     21.03 o 
   8   2  15        4.87       19.83     17.50 o 
   9   2  15       11.67       47.40     24.41 o 
  10   2  15       10.49      -15.05     77.47 o 
  -9   3  15        5.21       23.39     27.02 o 
  -8   3  15        2.47       20.51      9.38 o 
  -7   3  15       64.03       65.60     18.28 o 
  -6   3  15       11.50       13.49      7.90 o 
  -5   3  15       49.35       57.40     18.38 o 
  -4   3  15      190.84      197.56     24.53 o 
  -3   3  15      146.65      117.46     23.05 o 
  -2   3  15      108.15       85.78     14.54 o 
  -1   3  15      204.94      133.85     39.34 o 
   0   3  15      109.26       61.37     18.85 o 
   1   3  15      199.60      232.65     31.96 o 
   2   3  15      116.22      125.89     20.68 o 
   3   3  15      153.52      184.00     25.53 o 
   4   3  15      189.76      221.00     23.69 o 
   5   3  15       46.40       41.98     10.95 o 
   6   3  15       11.26       41.32     10.99 o 
   7   3  15       61.69       38.86     12.08 o 
   8   3  15        2.33        4.20     21.72 o 
   9   3  15        5.04       52.23     32.87 o 
  10   3  15       25.76        7.41     38.14 o 
  -9   4  15       20.82       45.07     24.59 o 
  -8   4  15       37.97       55.55     13.17 o 
  -7   4  15        4.04       12.82      9.58 o 
  -6   4  15       17.61       12.03     14.24 o 
  -5   4  15       50.66       34.83     13.06 o 
  -4   4  15       71.84       72.52     19.45 o 
  -3   4  15      120.59       93.51     17.63 o 
  -2   4  15        3.93       -9.38      9.69 o 
  -1   4  15      144.55      180.48     26.44 o 
   0   4  15      825.09     1036.39     75.76 o 
   1   4  15      147.61      213.28     26.14 o 
   2   4  15        3.34        3.68     11.28 o 
   3   4  15      118.14       83.65     18.39 o 
   4   4  15       71.18       31.06      9.58 o 
   5   4  15       53.24       26.66     10.95 o 
   6   4  15       16.54       16.88      6.43 o 
   7   4  15        4.08       18.60      8.54 o 
   8   4  15       38.54       51.85     16.10 o 
   9   4  15       21.06       25.25     20.82 o 
  10   4  15        7.79      -25.74     25.74 o 
 -10   5  15       12.61       47.01     36.51 o 
  -9   5  15        1.60       21.69     14.89 o 
  -8   5  15       12.86       15.85      9.78 o 
  -7   5  15       69.67       19.55     11.56 o 
  -6   5  15      140.00      115.91     26.45 o 
  -5   5  15      154.32      228.41     34.10 o 
  -4   5  15      216.37      265.35     36.61 o 
  -3   5  15       17.54       19.15     15.20 o 
  -2   5  15       75.51       71.89     15.22 o 
  -1   5  15      655.41      787.17     50.41 o 
   0   5  15      109.29       93.36     18.33 o 
   1   5  15      652.28      737.51     51.52 o 
   2   5  15       76.41       65.29     14.45 o 
   3   5  15       16.39       12.35      6.04 o 
   4   5  15      213.75      185.47     24.21 o 
   5   5  15      158.39      135.68     20.65 o 
   6   5  15      139.81      111.73     23.68 o 
   7   5  15       68.13       50.35     10.90 o 
   8   5  15       14.06       -1.00     16.95 o 
   9   5  15        1.70       62.44     40.26 o 
  10   5  15       11.86       -3.09     35.55 o 
  -9   6  15        2.24       23.91     17.52 o 
  -8   6  15       58.41       56.02     15.01 o 
  -7   6  15       78.35       68.60     12.45 o 
  -6   6  15        7.17       19.07      9.91 o 
  -5   6  15      103.91       75.90     20.77 o 
  -4   6  15       15.79       16.92     11.15 o 
  -3   6  15      180.15      147.20     30.45 o 
  -2   6  15       60.61       70.55     17.96 o 
  -1   6  15      349.51      374.26     40.47 o 
   0   6  15       78.30       84.09     20.33 o 
   1   6  15      353.70      378.57     39.91 o 
   2   6  15       62.80       62.85     12.35 o 
   3   6  15      178.34      132.68     31.25 o 
   4   6  15       14.00       14.43     10.87 o 
   5   6  15      105.19       59.27     21.10 o 
   6   6  15        8.72       32.81     14.63 o 
   7   6  15       76.17       84.30     39.82 o 
   8   6  15       58.06       50.24     19.95 o 
  -8   7  15       21.08        6.61     10.94 o 
  -7   7  15       23.02       31.71     11.63 o 
  -6   7  15       22.67       23.56      6.16 o 
  -5   7  15       29.72       12.81      7.19 o 
  -4   7  15      314.38      331.14     51.66 o 
  -3   7  15       22.56       -0.67     18.36 o 
  -2   7  15      113.52      129.66     24.11 o 
  -1   7  15      269.53      311.90     38.44 o 
   0   7  15       73.89       59.82     20.42 o 
   1   7  15      272.43      270.26     44.28 o 
   2   7  15      108.05       73.43     21.78 o 
   3   7  15       21.98       14.87      9.58 o 
   4   7  15      319.59      345.37     52.82 o 
   5   7  15       29.38       19.22      9.19 o 
   6   7  15       22.14        7.20     17.42 o 
   7   7  15       22.62       40.13     18.03 o 
   8   7  15       20.85       51.93     22.80 o 
  -8   8  15        3.01        7.86     12.39 o 
  -7   8  15       24.49       42.85     14.76 o 
  -6   8  15        0.81       10.05     17.58 o 
  -5   8  15       59.73       50.71     13.02 o 
  -4   8  15      161.50      124.11     22.40 o 
  -3   8  15       75.08       61.93     14.25 o 
  -2   8  15       90.11      101.79     20.70 o 
  -1   8  15       46.40       47.92     15.81 o 
   0   8  15      205.64      264.16     26.19 o 
   1   8  15       47.71       52.88     15.84 o 
   2   8  15       92.44       67.83     20.15 o 
   3   8  15       78.53       48.24     12.30 o 
   4   8  15      159.81      138.91     27.82 o 
   5   8  15       59.72       55.08     15.85 o 
   6   8  15        0.78        7.49     12.82 o 
   7   8  15       23.96       42.44     14.75 o 
   8   8  15        3.16       26.58     15.97 o 
  -8   9  15        7.33       12.89     21.13 o 
  -7   9  15        1.15       28.11     15.55 o 
  -6   9  15       54.80       50.98     13.44 o 
  -5   9  15        3.08       20.11     11.11 o 
  -4   9  15       60.59       54.89     20.23 o 
  -3   9  15       10.59        1.07     19.12 o 
  -2   9  15       85.16       68.57     13.93 o 
  -1   9  15      146.70      141.83     30.18 o 
   0   9  15       76.90       88.44     21.08 o 
   1   9  15      149.39      149.92     31.02 o 
   2   9  15       86.12       53.02     15.01 o 
   3   9  15       10.90       16.90     18.50 o 
   4   9  15       59.60       84.83     26.74 o 
   5   9  15        3.23       -2.44     10.88 o 
   6   9  15       55.00       48.63     13.75 o 
   7   9  15        1.21       32.09     14.42 o 
  -8  10  15       18.48       24.63     27.21 o 
  -7  10  15       27.21        4.03     19.93 o 
  -6  10  15       26.48       24.15     15.46 o 
  -5  10  15       52.82       19.70     17.58 o 
  -4  10  15       32.64       54.44     10.21 o 
  -3  10  15       32.75       62.76     16.76 o 
  -2  10  15       20.83       26.28     10.64 o 
  -1  10  15      109.82       88.35     21.58 o 
   0  10  15       13.95       22.43      9.69 o 
   1  10  15      106.08       97.42     23.70 o 
   2  10  15       20.26       12.47     13.41 o 
   3  10  15       34.05       50.71     15.53 o 
   4  10  15       32.34       47.73     10.90 o 
   5  10  15       52.15       49.14     16.56 o 
   6  10  15       27.99        3.87     10.47 o 
   7  10  15       27.31       17.05     12.34 o 
   8  10  15       17.93       10.47     39.02 o 
  -7  11  15        7.10        8.46     13.93 o 
  -6  11  15        5.01       22.75     11.48 o 
  -5  11  15        2.43       40.19     15.72 o 
  -4  11  15       30.11       33.64     19.72 o 
  -3  11  15       48.95       48.43     18.91 o 
  -2  11  15       59.61       47.14     23.58 o 
  -1  11  15      158.24      158.55     21.25 o 
   0  11  15        4.65       12.65      9.60 o 
   1  11  15      162.23      189.24     22.71 o 
   2  11  15       59.04       29.07     12.78 o 
   3  11  15       47.00       65.05     13.27 o 
   4  11  15       30.68       27.89     13.93 o 
   5  11  15        2.69        2.81     30.99 o 
   6  11  15        4.82       28.81     15.46 o 
   7  11  15        7.12       36.34     15.12 o 
  -7  12  15        6.40       17.11     15.10 o 
  -6  12  15        2.84       -1.89      8.64 o 
  -5  12  15        2.15       41.62     21.29 o 
  -4  12  15        2.59       16.71     16.62 o 
  -3  12  15        0.31       10.27     14.44 o 
  -2  12  15       13.78       22.79     18.07 o 
  -1  12  15        1.50       12.11     10.88 o 
   0  12  15      114.96       96.33     21.52 o 
   1  12  15        1.54       22.61     16.16 o 
   2  12  15       12.88       26.07     15.64 o 
   3  12  15        0.30       16.10     12.36 o 
   4  12  15        2.93       -1.54     10.88 o 
   5  12  15        2.19       24.32     14.93 o 
   6  12  15        2.74        4.58     12.77 o 
   7  12  15        6.30        8.76     21.49 o 
  -4  13  15        2.40       21.39     25.11 o 
  -3  13  15       31.43       39.97     15.47 o 
  -2  13  15       13.16       14.78     13.49 o 
  -1  13  15       23.26       30.28     21.69 o 
   0  13  15        2.55       31.52     12.03 o 
   1  13  15       22.95       31.62     13.02 o 
   2  13  15       12.89       22.46     17.50 o 
   3  13  15       30.99       53.17     17.99 o 
   4  13  15        2.67       -3.99     28.28 o 
   0   0  16       69.85       90.53     28.76 o 
   1   0  16      585.77      719.41     53.36 o 
   2   0  16       74.23       68.80     14.90 o 
   3   0  16       35.71       17.77     10.12 o 
   4   0  16       43.68       35.76     11.79 o 
   5   0  16        6.15       18.05      7.74 o 
   6   0  16      140.41      177.71     38.18 o 
   7   0  16       49.66       43.19     12.88 o 
   8   0  16       22.71       19.99     10.12 o 
   9   0  16        0.14        2.96     14.26 o 
  -9   1  16       11.13      -44.81     44.81 o 
  -8   1  16       18.06       24.28     14.26 o 
  -7   1  16       29.65       36.99     21.36 o 
  -6   1  16      125.99       82.03     21.41 o 
  -5   1  16       69.75       49.69     11.46 o 
  -4   1  16       54.98       60.22     18.16 o 
  -3   1  16      231.06      203.03     23.53 o 
  -2   1  16      359.06      397.78     34.31 o 
  -1   1  16       69.54       64.59     27.00 o 
   0   1  16      304.57      386.62     30.60 o 
   1   1  16       69.03       72.54     16.54 o 
   2   1  16      362.21      449.04     35.06 o 
   3   1  16      231.28      239.88     28.82 o 
   4   1  16       50.82       30.06     19.16 o 
   5   1  16       70.15       30.06     14.17 o 
   6   1  16      123.54       83.89     24.80 o 
   7   1  16       30.58       49.32     14.20 o 
   8   1  16       17.81        8.55     11.04 o 
   9   1  16       11.95      -13.24     56.83 o 
  10   1  16       10.46       20.75     36.03 o 
  -8   2  16       16.10       43.08     13.57 o 
  -7   2  16       11.87       32.04     16.98 o 
  -6   2  16      123.38      151.66     29.51 o 
  -5   2  16      123.71      109.02     25.16 o 
  -4   2  16      333.09      339.75     37.95 o 
  -3   2  16      222.87      274.44     31.37 o 
  -2   2  16      205.87      182.67     26.59 o 
  -1   2  16      106.84      106.41     21.59 o 
   0   2  16        1.57       -0.05      9.84 o 
   1   2  16      110.28      112.42     21.40 o 
   2   2  16      207.90      211.15     31.42 o 
   3   2  16      217.17      248.10     29.05 o 
   4   2  16      326.81      321.95     36.49 o 
   5   2  16      126.49       88.99     25.40 o 
   6   2  16      129.98      114.19     21.51 o 
   7   2  16       11.11       28.13     16.25 o 
   8   2  16       15.08       27.93     13.27 o 
   9   2  16       15.97       67.66     66.17 o 
  10   2  16        7.07       40.67     34.47 o 
  -9   3  16       17.29       49.97     36.86 o 
  -8   3  16       87.48       71.09     26.40 o 
  -7   3  16       41.21       31.26      9.03 o 
  -6   3  16       45.35       35.37      8.77 o 
  -5   3  16        4.38       -4.81     20.21 o 
  -4   3  16       32.21       27.59      9.96 o 
  -3   3  16       28.71       20.05     18.22 o 
  -2   3  16      428.19      453.03     39.41 o 
  -1   3  16       18.29        2.26      6.08 o 
   0   3  16      472.98      468.56     31.17 o 
   1   3  16       18.38        3.52     17.44 o 
   2   3  16      433.86      521.01     32.79 o 
   3   3  16       29.39       55.75     28.48 o 
   4   3  16       30.24       21.16      7.44 o 
   5   3  16        4.79       19.86     10.85 o 
   6   3  16       43.92       41.79     17.66 o 
   7   3  16       39.45       33.13      7.07 o 
   8   3  16       88.61       76.29     18.13 o 
   9   3  16       18.30       22.81     26.54 o 
  10   3  16        6.46       43.24     31.24 o 
  -9   4  16        6.29       20.29     13.37 o 
  -8   4  16       49.15       33.10     45.67 o 
  -7   4  16        3.15       29.54     14.85 o 
  -6   4  16       17.31       46.46     15.80 o 
  -5   4  16       96.74       81.14     19.84 o 
  -4   4  16       36.69       23.46     20.95 o 
  -3   4  16       46.79       60.54     17.47 o 
  -2   4  16      193.44      280.71     35.76 o 
  -1   4  16       52.95       71.05     16.09 o 
   0   4  16        1.11        7.69     16.96 o 
   1   4  16       55.07       41.08     24.62 o 
   2   4  16      191.23      221.83     27.49 o 
   3   4  16       46.57       23.49     11.79 o 
   4   4  16       36.27       19.80      5.71 o 
   5   4  16       96.02       66.37     19.45 o 
   6   4  16       16.94       16.26     11.46 o 
   7   4  16        2.68      -14.43     14.43 o 
   8   4  16       47.91       34.35     18.01 o 
   9   4  16        6.20      -10.68     25.13 o 
  10   4  16       28.64      -36.66     36.66 o 
  -9   5  16        2.47        9.91     14.29 o 
  -8   5  16        6.62       46.10     14.18 o 
  -7   5  16       47.23       45.33     51.02 o 
  -6   5  16        9.97       11.84     21.69 o 
  -5   5  16       60.02       35.69     20.55 o 
  -4   5  16       99.49       97.87     24.01 o 
  -3   5  16      303.86      376.42     43.74 o 
  -2   5  16      147.71      151.63     31.40 o 
  -1   5  16       29.78       44.15     13.22 o 
   0   5  16        5.33       16.03      9.01 o 
   1   5  16       32.38        3.45     16.47 o 
   2   5  16      143.77      171.48     31.13 o 
   3   5  16      302.93      246.60     32.68 o 
   4   5  16       98.99       47.90     16.31 o 
   5   5  16       59.41       47.80     14.32 o 
   6   5  16       10.24        3.68     14.92 o 
   7   5  16       48.07       58.99     32.77 o 
   8   5  16        7.24       38.92     12.86 o 
  -9   6  16       11.54       20.40     21.26 o 
  -8   6  16        2.90       15.39      8.65 o 
  -7   6  16       36.98       46.12     15.28 o 
  -6   6  16        3.12       29.58      9.40 o 
  -5   6  16       31.36       40.85     16.63 o 
  -4   6  16      134.18       75.45     36.36 o 
  -3   6  16      118.07      130.20     14.55 o 
  -2   6  16       34.91       33.37     14.54 o 
  -1   6  16       69.22      110.92     28.98 o 
   0   6  16        2.53        6.08      9.76 o 
   1   6  16       71.66       88.39     21.06 o 
   2   6  16       36.13       21.33     12.90 o 
   3   6  16      118.19      104.91     18.19 o 
   4   6  16      133.31       77.56     31.93 o 
   5   6  16       32.98       25.22     24.26 o 
   6   6  16        3.15        7.32      9.99 o 
   7   6  16       36.71       32.85     10.60 o 
   8   6  16        2.87       15.48     11.44 o 
  -8   7  16       25.94       42.40     21.65 o 
  -7   7  16        0.37       26.78     17.72 o 
  -6   7  16       25.56       37.06      7.72 o 
  -5   7  16      148.95      157.18     17.34 o 
  -4   7  16       90.89       94.61     23.18 o 
  -3   7  16       27.32       30.56      9.69 o 
  -2   7  16       43.75       88.01     27.34 o 
  -1   7  16       31.03       45.40     15.63 o 
   0   7  16      172.32      213.47     22.72 o 
   1   7  16       31.08        7.68      7.03 o 
   2   7  16       42.47       37.35     10.10 o 
   3   7  16       28.50       25.80     19.95 o 
   4   7  16       91.70       81.06     38.33 o 
   5   7  16      147.36      180.93     21.35 o 
   6   7  16       25.46       23.45      8.29 o 
   7   7  16        0.38       12.88     22.05 o 
   8   7  16       25.37       21.09     13.23 o 
  -8   8  16       95.92      146.76     88.61 o 
  -7   8  16       35.22       53.91     19.57 o 
  -6   8  16       60.65       44.97     11.91 o 
  -5   8  16        7.13       40.45     12.47 o 
  -4   8  16       35.27       34.99     14.75 o 
  -3   8  16       70.84       36.22     30.47 o 
  -2   8  16      161.06      165.84     25.75 o 
  -1   8  16       26.84       -0.08     11.30 o 
   0   8  16       12.77       17.86     12.56 o 
   1   8  16       26.69       36.97     16.21 o 
   2   8  16      163.51      190.52     25.48 o 
   3   8  16       69.88       50.14     20.10 o 
   4   8  16       34.33       52.05     16.38 o 
   5   8  16        7.87        6.59     16.78 o 
   6   8  16       62.31       69.98     18.87 o 
   7   8  16       34.94        7.67     20.82 o 
  -8   9  16       21.36       37.40     28.61 o 
  -7   9  16        0.55       15.74     11.00 o 
  -6   9  16        0.07       29.61     17.70 o 
  -5   9  16      127.87      187.57     35.90 o 
  -4   9  16       12.78       23.30     10.91 o 
  -3   9  16       87.72       68.22     19.73 o 
  -2   9  16        4.51        8.52      8.44 o 
  -1   9  16       17.96       19.87     10.44 o 
   0   9  16       14.75       36.85     13.98 o 
   1   9  16       18.61       25.83     18.90 o 
   2   9  16        4.72        4.50     20.90 o 
   3   9  16       85.39       55.44     18.51 o 
   4   9  16       12.84       29.77      8.83 o 
   5   9  16      128.64      175.84     33.58 o 
   6   9  16        0.10        7.13      8.37 o 
   7   9  16        0.55        3.56     11.68 o 
   8   9  16       21.63       17.85     25.02 o 
  -7  10  16        2.06       47.76     16.99 o 
  -6  10  16        4.57       -1.24     12.72 o 
  -5  10  16        0.58       18.04     20.96 o 
  -4  10  16       23.82       47.03     16.49 o 
  -3  10  16       56.29       66.31     17.48 o 
  -2  10  16       23.09       43.94     16.83 o 
  -1  10  16        9.32       33.03     13.94 o 
   0  10  16        0.43       17.45     10.95 o 
   1  10  16        9.12       19.10     12.76 o 
   2  10  16       23.60       11.73     13.66 o 
   3  10  16       57.60       86.42     20.01 o 
   4  10  16       23.17       61.46     11.31 o 
   5  10  16        0.50       10.26     16.52 o 
   6  10  16        4.87       28.22     11.64 o 
   7  10  16        1.88       42.49     16.15 o 
  -7  11  16        8.73        6.79     10.43 o 
  -6  11  16       33.36        2.62     21.38 o 
  -5  11  16        7.28       27.37     10.52 o 
  -4  11  16       22.76       46.01     17.46 o 
  -3  11  16        1.13       27.00     12.83 o 
  -2  11  16       42.29       59.54     13.88 o 
  -1  11  16        7.78       30.59     10.90 o 
   0  11  16       48.38       39.04     21.55 o 
   1  11  16        7.53        6.08     16.49 o 
   2  11  16       42.35       22.18     16.03 o 
   3  11  16        1.08       14.63     16.53 o 
   4  11  16       23.25       -0.60     11.63 o 
   5  11  16        6.99       33.33     18.20 o 
   6  11  16       32.83       25.08     18.08 o 
   7  11  16        8.91        6.57     11.08 o 
  -6  12  16        9.62       44.30     32.72 o 
  -5  12  16       13.38       14.10     23.35 o 
  -4  12  16        1.92        9.70      9.92 o 
  -3  12  16        1.51       19.33     14.80 o 
  -2  12  16        7.13       -1.68     11.82 o 
  -1  12  16       13.26       17.13     14.84 o 
   0  12  16       42.92       34.02     26.89 o 
   1  12  16       12.84        7.38      9.03 o 
   2  12  16        7.70      -14.66     14.66 o 
   3  12  16        1.35       -0.42     14.62 o 
   4  12  16        2.11       32.83     14.53 o 
   5  12  16       13.38       41.85     21.86 o 
   1   0  17      662.53      772.44     68.54 o 
   2   0  17      298.35      418.71     44.10 o 
   3   0  17       13.81       22.39     11.81 o 
   4   0  17       87.84       69.56     13.07 o 
   5   0  17       41.50       25.31      6.09 o 
   6   0  17        6.17       38.72     14.54 o 
   7   0  17       14.51       36.73     16.73 o 
   8   0  17       85.11       28.73     33.55 o 
   9   0  17       21.10      -40.07     40.07 o 
  -9   1  17       20.92      -15.15     22.53 o 
  -8   1  17        2.63       12.64     25.70 o 
  -7   1  17       39.41       38.77     27.50 o 
  -6   1  17       10.57       24.28     12.91 o 
  -5   1  17      144.86      122.67     24.06 o 
  -4   1  17       13.12        8.36      7.32 o 
  -3   1  17       80.39       41.64     10.38 o 
  -2   1  17       79.06       61.92     14.74 o 
  -1   1  17      339.53      351.89     39.64 o 
   0   1  17      183.55      232.03     25.71 o 
   1   1  17      334.99      347.13     36.69 o 
   2   1  17       73.89       48.12     22.73 o 
   3   1  17       85.23       83.76     18.13 o 
   4   1  17       13.65        2.13     11.58 o 
   5   1  17      146.11      164.43     31.29 o 
   6   1  17       10.41       21.04      9.66 o 
   7   1  17       39.05       88.30     45.35 o 
   8   1  17        2.40        8.70     10.63 o 
   9   1  17       20.67       24.95     25.32 o 
  -8   2  17        2.54       25.30     16.73 o 
  -7   2  17       15.78       80.38    100.44 o 
  -6   2  17      148.21      164.47     18.74 o 
  -5   2  17      204.98      204.22     33.64 o 
  -4   2  17       14.11        2.48      7.79 o 
  -3   2  17        3.27       -5.61      7.13 o 
  -2   2  17       74.93       59.13     15.57 o 
  -1   2  17      251.94      266.26     29.90 o 
   0   2  17      380.24      509.00     49.28 o 
   1   2  17      251.58      264.15     28.89 o 
   2   2  17       73.79       54.38     21.04 o 
   3   2  17        2.87        3.95     10.94 o 
   4   2  17       13.23      -11.75     11.75 o 
   5   2  17      209.52      225.75     49.48 o 
   6   2  17      148.11      141.22     15.70 o 
   7   2  17       13.96       26.15     11.97 o 
   8   2  17        2.55       19.67     14.82 o 
   9   2  17        9.99       18.26     54.39 o 
  10   2  17        6.69        0.13     42.90 o 
  -8   3  17        2.69       48.54     19.08 o 
  -7   3  17       18.53       80.49     43.09 o 
  -6   3  17       30.13       17.07     11.87 o 
  -5   3  17      103.03      127.73     27.12 o 
  -4   3  17      207.15      202.01     42.18 o 
  -3   3  17      174.26      182.27     18.67 o 
  -2   3  17      357.64      412.03     45.62 o 
  -1   3  17       23.03        8.12      8.57 o 
   0   3  17      703.63      849.98     77.89 o 
   1   3  17       22.40        8.57     10.97 o 
   2   3  17      343.27      389.27     46.02 o 
   3   3  17      170.78      150.09     14.10 o 
   4   3  17      213.46      218.90     30.39 o 
   5   3  17      103.75       55.72     17.25 o 
   6   3  17       29.33       19.56      9.34 o 
   7   3  17       19.16       22.49     21.73 o 
   8   3  17        2.63       12.56     12.23 o 
   9   3  17        3.59       24.52     19.06 o 
  -9   4  17        5.71      -16.20     16.20 o 
  -8   4  17       33.80       23.48     17.89 o 
  -7   4  17        6.26       47.37     31.64 o 
  -6   4  17        5.99       17.96     11.58 o 
  -5   4  17       36.67       44.98     18.94 o 
  -4   4  17       28.76       50.38     34.25 o 
  -3   4  17       26.83        5.46      8.59 o 
  -2   4  17       33.48       17.96     21.67 o 
  -1   4  17      143.88      134.77     26.99 o 
   0   4  17      199.16      248.53     37.87 o 
   1   4  17      148.38       60.31     55.11 o 
   2   4  17       34.30       20.31     10.53 o 
   3   4  17       24.51       22.36      8.08 o 
   4   4  17       27.50       12.32      6.23 o 
   5   4  17       36.58       36.24     16.64 o 
   6   4  17        6.01       20.38     11.58 o 
   7   4  17        6.70       47.12     10.01 o 
   8   4  17       32.69        6.51     10.81 o 
   9   4  17        5.70       57.22     55.06 o 
  -9   5  17       11.84       33.48     20.54 o 
  -8   5  17       19.72       21.91     12.74 o 
  -7   5  17       13.57       27.70     15.65 o 
  -6   5  17       19.64       48.12     14.90 o 
  -5   5  17      143.48      146.97     22.38 o 
  -4   5  17       11.56       19.18      9.06 o 
  -3   5  17      101.14       78.32     21.55 o 
  -2   5  17       66.74       89.96     18.31 o 
  -1   5  17      179.03      239.97     34.12 o 
   0   5  17       54.46       36.72     16.47 o 
   1   5  17      178.42      219.70     38.42 o 
   2   5  17       67.71       82.57     13.96 o 
   3   5  17      100.15       43.96      9.35 o 
   4   5  17       11.00       13.85      4.91 o 
   5   5  17      145.01      130.43     19.55 o 
   6   5  17       18.42       18.24     12.48 o 
   7   5  17       13.63       -0.44     17.10 o 
   8   5  17       20.06       11.81     11.88 o 
  -8   6  17       15.35        9.30     35.36 o 
  -7   6  17        0.52       11.34      8.99 o 
  -6   6  17       34.76       53.95     12.11 o 
  -5   6  17        7.44       15.68     11.35 o 
  -4   6  17       48.29       22.54     10.79 o 
  -3   6  17       86.85       54.67     17.73 o 
  -2   6  17       81.02       78.67     17.97 o 
  -1   6  17       76.06       78.84     17.21 o 
   0   6  17       20.52        6.10     15.40 o 
   1   6  17       79.66       73.43     17.09 o 
   2   6  17       78.28       51.88     10.55 o 
   3   6  17       85.39       46.30      8.18 o 
   4   6  17       50.59       27.81     10.24 o 
   5   6  17        7.42       10.84     16.32 o 
   6   6  17       35.96       15.82     13.65 o 
   7   6  17        0.44       45.87     16.30 o 
   8   6  17       14.62        3.22     16.08 o 
  -8   7  17       20.01       26.16     26.13 o 
  -7   7  17       46.07       44.95     16.09 o 
  -6   7  17       15.80       19.25     12.93 o 
  -5   7  17        4.62       12.07      9.94 o 
  -4   7  17        1.09       45.67     16.44 o 
  -3   7  17       11.49        5.42      8.03 o 
  -2   7  17       15.51       40.37      8.92 o 
  -1   7  17       10.86       31.89      8.65 o 
   0   7  17       14.78       10.12     18.30 o 
   1   7  17        9.87       18.39      9.11 o 
   2   7  17       15.46       29.32     13.04 o 
   3   7  17       11.06        8.81     10.59 o 
   4   7  17        0.90       48.34     22.82 o 
   5   7  17        4.59       11.46     16.94 o 
   6   7  17       15.90       20.86     19.59 o 
   7   7  17       45.88       29.00     13.64 o 
  -8   8  17       11.92       49.94     36.70 o 
  -7   8  17       14.25       39.40     15.26 o 
  -6   8  17       38.79       11.42     16.39 o 
  -5   8  17        2.18        2.73     12.60 o 
  -4   8  17       23.86       32.47     21.94 o 
  -3   8  17       26.74       30.49     16.94 o 
  -2   8  17        1.99       13.62     15.88 o 
  -1   8  17       90.84       98.65     23.40 o 
   0   8  17      127.74      171.84     35.54 o 
   1   8  17       93.57       55.77     17.26 o 
   2   8  17        2.18       15.51      7.88 o 
   3   8  17       24.99       42.22     14.10 o 
   4   8  17       21.98       33.35     10.46 o 
   5   8  17        2.33       24.78     13.61 o 
   6   8  17       39.16       30.73     15.82 o 
   7   8  17       14.43        1.87      9.75 o 
   8   8  17       11.94       46.09     35.90 o 
  -7   9  17        0.38       29.40     12.81 o 
  -6   9  17       16.55       32.96     13.45 o 
  -5   9  17        2.82        8.15      9.47 o 
  -4   9  17       33.25       15.08     14.07 o 
  -3   9  17        3.17       38.43     16.68 o 
  -2   9  17       71.04      101.38     18.54 o 
  -1   9  17       11.91       30.79     12.96 o 
   0   9  17        1.23       14.72     12.03 o 
   1   9  17       11.77       44.71     15.32 o 
   2   9  17       71.25      102.80     24.75 o 
   3   9  17        3.13        4.26     17.19 o 
   4   9  17       32.55       47.18     18.48 o 
   5   9  17        2.84       32.48     14.64 o 
   6   9  17       16.65       38.19     15.89 o 
   7   9  17        0.37       17.37     17.02 o 
  -7  10  17        8.59       14.11     19.93 o 
  -6  10  17        2.13      -13.27     13.27 o 
  -5  10  17        5.56       31.18     14.23 o 
  -4  10  17        6.51       26.51     17.38 o 
  -3  10  17       11.11       13.44     21.33 o 
  -2  10  17        6.88       17.01     13.49 o 
  -1  10  17       62.05       77.84     16.50 o 
   0  10  17        1.48       21.89     11.11 o 
   1  10  17       61.77       76.19     20.91 o 
   2  10  17        6.67       17.58     10.39 o 
   3  10  17       10.79       29.54     18.87 o 
   4  10  17        7.03       -1.32      9.96 o 
   5  10  17        5.97       22.46     25.59 o 
   6  10  17        1.93       20.58     17.26 o 
   7  10  17        8.66        2.87     11.03 o 
  -6  11  17        0.25       41.63     24.68 o 
  -5  11  17        8.43       36.69     14.33 o 
  -4  11  17        9.98       22.56     17.09 o 
  -3  11  17        5.70       19.59     17.23 o 
  -2  11  17        9.02       18.66     14.76 o 
  -1  11  17       12.14       23.73     12.38 o 
   0  11  17       40.39       18.93     15.21 o 
   1  11  17       11.42       33.71     18.37 o 
   2  11  17        8.43       10.68     10.61 o 
   3  11  17        5.93       25.37     15.83 o 
   4  11  17       10.41      -10.11     13.31 o 
   5  11  17        8.52       38.87     15.53 o 
   6  11  17        0.26       42.57     22.51 o 
   7  11  17        7.56       20.59     23.84 o 
  -2  12  17       10.01      -18.61     18.61 o 
  -1  12  17        3.84       26.25     14.41 o 
   0  12  17        3.30        9.76     16.45 o 
   1  12  17        3.87       21.18     15.20 o 
   2  12  17        9.60      -19.72     19.72 o 
   0   0  18       11.49        7.63     16.53 o 
   1   0  18       92.43      122.83     24.94 o 
   2   0  18       98.71       84.30     35.04 o 
   3   0  18      156.61      170.31     27.12 o 
   4   0  18       13.01        8.65     14.93 o 
   5   0  18        1.59       -8.18     10.88 o 
   6   0  18       42.36       41.72      9.66 o 
   7   0  18        7.71       28.50     12.59 o 
   8   0  18       16.86       13.72     27.32 o 
   9   0  18        2.33       42.14     35.07 o 
  -9   1  18       67.51       81.03     53.92 o 
  -8   1  18        1.49        8.35      9.96 o 
  -7   1  18       17.44       21.73     10.20 o 
  -6   1  18      154.87      220.54     35.04 o 
  -5   1  18        9.31       29.21      7.77 o 
  -4   1  18       20.14       17.04     12.24 o 
  -3   1  18       77.35       41.25     22.36 o 
  -2   1  18       65.48       84.00     20.53 o 
  -1   1  18      214.37      290.82     36.99 o 
   0   1  18      114.14       94.20     22.10 o 
   1   1  18      211.70      195.30     42.50 o 
   2   1  18       66.26       63.53     16.53 o 
   3   1  18       79.46       73.63     17.62 o 
   4   1  18       18.30       27.99     11.07 o 
   5   1  18        8.80       14.34     11.30 o 
   6   1  18      155.92      193.81     29.95 o 
   7   1  18       16.59        8.70      8.98 o 
   8   1  18        1.16      -11.15     11.15 o 
   9   1  18       67.67       43.40    102.22 o 
  -8   2  18        9.74       10.41     30.96 o 
  -7   2  18        3.78       11.79     21.14 o 
  -6   2  18       61.62      105.07     21.46 o 
  -5   2  18       12.27       50.65     16.40 o 
  -4   2  18      155.75      130.12     26.19 o 
  -3   2  18      259.71      280.13     29.38 o 
  -2   2  18       33.12       29.03      7.78 o 
  -1   2  18      131.92      108.54     22.50 o 
   0   2  18       30.47       10.33      9.37 o 
   1   2  18      135.69      169.99     31.57 o 
   2   2  18       31.91        7.90     14.57 o 
   3   2  18      255.51      315.95     32.65 o 
   4   2  18      155.10      135.05     36.33 o 
   5   2  18       12.95       -2.22     17.23 o 
   6   2  18       60.04       71.00     13.53 o 
   7   2  18        4.11       16.63     13.13 o 
   8   2  18       10.24       21.87     11.49 o 
   9   2  18        2.51       36.90     25.69 o 
  -8   3  18        6.77        8.74     22.93 o 
  -7   3  18        1.14       16.80     14.98 o 
  -6   3  18        4.28        8.73     16.33 o 
  -5   3  18       34.76       39.94     16.69 o 
  -4   3  18       51.67       39.40     13.74 o 
  -3   3  18        6.05        3.53      9.32 o 
  -2   3  18      509.71      523.12     50.22 o 
  -1   3  18      139.83      154.61     28.44 o 
   0   3  18      122.21      127.90     30.67 o 
   1   3  18      140.22      179.66     32.39 o 
   2   3  18      510.35      593.85     57.70 o 
   3   3  18        6.22       42.34     14.76 o 
   4   3  18       51.43       40.59     12.63 o 
   5   3  18       34.64       39.93     13.05 o 
   6   3  18        3.77       18.47     11.62 o 
   7   3  18        1.48       10.35      8.81 o 
   8   3  18        6.64       12.13      8.43 o 
   9   3  18       22.28       -0.57     12.73 o 
  -9   4  18       16.72       57.00     43.32 o 
  -8   4  18        1.76       -1.48     26.10 o 
  -7   4  18        0.72       37.56     15.77 o 
  -6   4  18       51.43       69.37     15.01 o 
  -5   4  18       47.07       58.42     29.28 o 
  -4   4  18       46.43       66.68     21.09 o 
  -3   4  18       60.92       76.97     23.67 o 
  -2   4  18      138.35      124.09     24.76 o 
  -1   4  18       75.01      110.90     17.45 o 
   0   4  18        2.98        4.10     11.06 o 
   1   4  18       72.22       85.44     15.98 o 
   2   4  18      137.73      131.74     23.68 o 
   3   4  18       62.50       39.68      7.40 o 
   4   4  18       45.84       30.67      7.32 o 
   5   4  18       48.34       48.98     12.12 o 
   6   4  18       51.48       68.41     14.43 o 
   7   4  18        0.92        9.67      7.95 o 
   8   4  18        1.54       24.07     28.62 o 
  -8   5  18        0.10       -1.03     11.31 o 
  -7   5  18       44.12       59.95     23.88 o 
  -6   5  18       54.09       32.20     21.12 o 
  -5   5  18       87.12       71.02     39.70 o 
  -4   5  18      115.70      152.32     23.60 o 
  -3   5  18       29.62       37.12     15.15 o 
  -2   5  18      117.85       86.39     20.04 o 
  -1   5  18      120.71      129.85     25.91 o 
   0   5  18      334.07      290.00     32.74 o 
   1   5  18      119.16       83.07     19.35 o 
   2   5  18      119.87      122.08     24.50 o 
   3   5  18       31.27       14.73     13.10 o 
   4   5  18      115.83      128.45     23.65 o 
   5   5  18       86.74       75.88     15.39 o 
   6   5  18       52.85       21.30     13.72 o 
   7   5  18       43.49       23.09     13.01 o 
  -8   6  18        0.06       14.07     19.45 o 
  -7   6  18       31.23       15.58     10.84 o 
  -6   6  18       27.81       23.74     13.54 o 
  -5   6  18        8.55       28.05     10.75 o 
  -4   6  18        2.32       18.38     11.79 o 
  -3   6  18      131.35      107.49     24.69 o 
  -2   6  18       71.50       42.37     13.00 o 
  -1   6  18       40.66       41.49     12.81 o 
   0   6  18       16.26       14.77     14.53 o 
   1   6  18       40.30       43.98     11.03 o 
   2   6  18       72.58       83.01     22.18 o 
   3   6  18      131.32      158.28     31.18 o 
   4   6  18        2.74       34.95     12.80 o 
   5   6  18        9.54        3.40      8.66 o 
   6   6  18       27.46       36.71     15.72 o 
   7   6  18       30.67       28.79     12.58 o 
   8   6  18        0.10       14.54     17.22 o 
  -8   7  18        2.47      -32.11     32.11 o 
  -7   7  18        0.06       -4.18     22.09 o 
  -6   7  18       11.35       10.09     14.57 o 
  -5   7  18        0.11       43.13     10.33 o 
  -4   7  18        9.47       21.69     11.56 o 
  -3   7  18       32.53       20.89     11.52 o 
  -2   7  18      165.34      190.89     38.05 o 
  -1   7  18        7.32        1.79     16.27 o 
   0   7  18      127.84      197.46     38.59 o 
   1   7  18        7.66       10.24      8.97 o 
   2   7  18      167.58      160.74     32.12 o 
   3   7  18       32.99       50.89     17.55 o 
   4   7  18       10.25       -2.29     13.77 o 
   5   7  18        0.10       10.43     21.15 o 
   6   7  18       11.16       10.10     11.21 o 
   7   7  18        0.05       11.15     24.65 o 
   8   7  18        2.51       -2.13     30.90 o 
  -7   8  18        3.54       15.22     20.11 o 
  -6   8  18        3.28       26.60     18.54 o 
  -5   8  18        7.35       20.88     14.70 o 
  -4   8  18       21.60       56.29      8.55 o 
  -3   8  18       45.56       72.53     15.78 o 
  -2   8  18        2.30       -4.02     14.18 o 
  -1   8  18       32.73       87.94     20.08 o 
   0   8  18       48.47       27.27     25.19 o 
   1   8  18       32.04       33.40     25.05 o 
   2   8  18        2.28       -2.96     10.31 o 
   3   8  18       46.22       52.69     14.59 o 
   4   8  18       21.63       51.81     31.36 o 
   5   8  18        7.31       17.69     24.99 o 
   6   8  18        3.31       36.26     16.01 o 
   7   8  18        3.97       11.06     14.53 o 
  -7   9  18        5.08        2.78     14.88 o 
  -6   9  18       13.38       -3.72     21.84 o 
  -5   9  18       37.78       18.46     19.67 o 
  -4   9  18        5.87       -1.32     11.39 o 
  -3   9  18       26.33       28.17     27.91 o 
  -2   9  18        0.77       14.40     15.02 o 
  -1   9  18       23.65       37.92      8.64 o 
   0   9  18       20.04       46.15     14.64 o 
   1   9  18       23.55       27.29     13.23 o 
   2   9  18        0.60       28.44     12.20 o 
   3   9  18       26.51       65.70     26.23 o 
   4   9  18        5.67       27.58     17.44 o 
   5   9  18       37.50       34.59     17.04 o 
   6   9  18       13.51      -10.85     17.27 o 
   7   9  18        5.34       15.83     13.36 o 
  -7  10  18        9.82      -15.53     38.06 o 
  -6  10  18        0.12       27.71     19.24 o 
  -5  10  18       13.84       39.19     16.87 o 
  -4  10  18        9.08       23.44     16.58 o 
  -3  10  18        8.31        7.73     32.77 o 
  -2  10  18       41.30       39.13     10.85 o 
  -1  10  18       24.99        6.26     12.91 o 
   0  10  18       19.96       42.82     20.62 o 
   1  10  18       24.56       30.30     14.17 o 
   2  10  18       40.13       48.86     14.18 o 
   3  10  18        8.36        4.97     17.75 o 
   4  10  18        9.41       20.92     13.94 o 
   5  10  18       14.13       23.32     14.87 o 
   6  10  18        0.07       25.57     15.44 o 
   7  10  18        9.48       20.69     33.13 o 
  -4  11  18       10.48       22.28     25.56 o 
  -3  11  18       25.99       35.57     25.57 o 
  -2  11  18        9.04       19.79     25.58 o 
  -1  11  18        2.15       22.05     14.10 o 
   0  11  18       25.12       56.26     16.77 o 
   1  11  18        2.01       15.33     12.29 o 
   2  11  18        8.83       -1.33     13.75 o 
   3  11  18       26.46       43.87     22.17 o 
   1   0  19      159.90      138.44     23.86 o 
   2   0  19        0.08        6.95     15.83 o 
   3   0  19       79.62       62.91     22.88 o 
   4   0  19       13.10       29.08      9.16 o 
   5   0  19        1.11        3.15      8.96 o 
   6   0  19        0.16        9.27     11.84 o 
   7   0  19       62.51       93.46     23.44 o 
   8   0  19        1.49        3.16     33.12 o 
   9   0  19        1.16       61.04     55.06 o 
  -8   1  19        7.58        2.58     12.64 o 
  -7   1  19       32.26       46.05     19.17 o 
  -6   1  19       29.11       37.55     25.10 o 
  -5   1  19       45.79       39.42     25.27 o 
  -4   1  19        2.65        8.65      7.76 o 
  -3   1  19      134.70       76.73     14.27 o 
  -2   1  19       23.61       25.05     10.78 o 
  -1   1  19       93.88      131.36     23.84 o 
   0   1  19       58.90       47.18     20.12 o 
   1   1  19       96.59      109.44     26.77 o 
   2   1  19       22.53       41.15     10.33 o 
   3   1  19      131.58      162.26     31.08 o 
   4   1  19        2.35       32.02      8.90 o 
   5   1  19       48.35       40.71     21.14 o 
   6   1  19       28.75       16.04     19.23 o 
   7   1  19       31.75       32.67     16.11 o 
   8   1  19        7.44       10.53     26.58 o 
   9   1  19        2.98      -24.02     30.68 o 
  -8   2  19        7.28      -31.32     31.32 o 
  -7   2  19        9.83       40.69     17.41 o 
  -6   2  19        3.74       18.00     24.39 o 
  -5   2  19       94.42       58.74     12.28 o 
  -4   2  19        3.51       33.57     16.51 o 
  -3   2  19       57.87       48.64     16.72 o 
  -2   2  19      112.17      136.77     21.20 o 
  -1   2  19       33.66       38.53     14.24 o 
   0   2  19       71.80       92.05     16.07 o 
   1   2  19       34.09       48.94     32.77 o 
   2   2  19      109.68       82.86     16.32 o 
   3   2  19       58.92       17.53     24.18 o 
   4   2  19        4.13       29.39     11.61 o 
   5   2  19       91.54       97.43     27.29 o 
   6   2  19        3.37       14.47     12.06 o 
   7   2  19        9.80        2.21     29.34 o 
   8   2  19        7.51       23.35     15.20 o 
  -7   3  19       11.15        3.53     12.60 o 
  -6   3  19       11.80       24.22     13.49 o 
  -5   3  19       61.17       46.06     18.84 o 
  -4   3  19      307.67      325.88     33.00 o 
  -3   3  19        5.28        5.91      8.42 o 
  -2   3  19      137.40       83.34     25.90 o 
  -1   3  19       67.63       41.25      8.76 o 
   0   3  19      489.33      588.16     85.13 o 
   1   3  19       69.47       81.29     19.50 o 
   2   3  19      139.43      138.90     32.68 o 
   3   3  19        6.06        6.67     22.25 o 
   4   3  19      307.51      339.39     34.00 o 
   5   3  19       60.71       45.78      8.70 o 
   6   3  19       11.88       19.66      8.56 o 
   7   3  19       10.88       15.62     13.68 o 
  -8   4  19       10.75       -6.30     32.02 o 
  -7   4  19       18.51       19.30     13.86 o 
  -6   4  19        5.18       10.26     10.80 o 
  -5   4  19       12.90       -9.31     14.53 o 
  -4   4  19       20.70        8.50     50.11 o 
  -3   4  19       47.98       62.95     16.92 o 
  -2   4  19        5.43       18.10     13.49 o 
  -1   4  19      242.19      289.01     38.05 o 
   0   4  19      168.52      209.14     31.06 o 
   1   4  19      236.21      283.73     37.15 o 
   2   4  19        6.00       16.19      8.03 o 
   3   4  19       49.92       18.60      3.94 o 
   4   4  19       20.71       25.29     10.42 o 
   5   4  19       13.42        8.89      8.18 o 
   6   4  19        5.55       29.59     28.72 o 
   7   4  19       18.09       39.34     15.58 o 
   8   4  19       10.36       -7.19     29.79 o 
  -8   5  19       12.89        7.99     17.79 o 
  -7   5  19        5.63       25.32     15.73 o 
  -6   5  19       72.31       75.62     19.03 o 
  -5   5  19       28.09       48.51     16.05 o 
  -4   5  19      120.97      117.01     24.48 o 
  -3   5  19       19.52       11.97      9.41 o 
  -2   5  19       62.19       83.70     25.14 o 
  -1   5  19       42.12       26.80     16.55 o 
   0   5  19       93.73       75.87     22.39 o 
   1   5  19       41.64       23.84     22.13 o 
   2   5  19       63.27       52.09     19.81 o 
   3   5  19       19.01        9.68     15.43 o 
   4   5  19      117.76      104.91     23.82 o 
   5   5  19       28.78       53.34     21.63 o 
   6   5  19       73.15       63.13     15.66 o 
   7   5  19        5.89       23.48     18.65 o 
   8   5  19       12.06       77.88     46.91 o 
  -8   6  19        6.10       58.53     44.27 o 
  -7   6  19       16.05       18.04     20.42 o 
  -6   6  19        8.29       43.92     15.79 o 
  -5   6  19       10.74       35.26     11.27 o 
  -4   6  19        0.38       14.95     15.40 o 
  -3   6  19       12.92       15.12     16.11 o 
  -2   6  19       94.38      145.81     23.95 o 
  -1   6  19       13.07        4.46      9.94 o 
   0   6  19       86.44       70.59     18.30 o 
   1   6  19       12.10       19.11     19.64 o 
   2   6  19       95.86      117.23     26.71 o 
   3   6  19       12.77       22.23     12.91 o 
   4   6  19        0.30       20.98      8.18 o 
   5   6  19       11.28       10.53      8.61 o 
   6   6  19        8.20       22.49     12.15 o 
   7   6  19       15.78       29.53     13.91 o 
   8   6  19        5.90       76.22     45.16 o 
  -7   7  19       13.77       43.03     20.61 o 
  -6   7  19        7.39       13.56      7.51 o 
  -5   7  19       10.68       35.49     15.00 o 
  -4   7  19       31.85       52.36     11.82 o 
  -3   7  19       18.48       53.69     16.45 o 
  -2   7  19       16.65       20.20     18.31 o 
  -1   7  19        5.16       10.25     14.86 o 
   0   7  19        7.03        8.83     10.68 o 
   1   7  19        4.78        4.88     10.82 o 
   2   7  19       16.65       26.19     16.60 o 
   3   7  19       18.03       37.82     22.14 o 
   4   7  19       32.11       37.68     17.02 o 
   5   7  19       10.83       36.11     14.52 o 
   6   7  19        7.99        3.55      8.90 o 
   7   7  19       13.79       26.99     15.61 o 
  -7   8  19        5.25        4.13     12.20 o 
  -6   8  19        8.30      -24.66     26.96 o 
  -5   8  19        3.14       29.40     13.96 o 
  -4   8  19       10.43        9.70     17.45 o 
  -3   8  19       11.64       20.53     37.70 o 
  -2   8  19       60.56       50.57     20.06 o 
  -1   8  19        0.78       15.95      7.37 o 
   0   8  19       22.53       12.37     21.35 o 
   1   8  19        0.73       21.46      9.58 o 
   2   8  19       60.16       51.86     14.23 o 
   3   8  19       11.24       43.47     12.38 o 
   4   8  19       11.07       26.30     16.05 o 
   5   8  19        3.27       29.50     17.27 o 
   6   8  19        8.37       19.05     22.66 o 
   7   8  19        5.11        8.21      9.79 o 
  -7   9  19        4.19      -14.27     59.83 o 
  -6   9  19        9.11        3.85     19.90 o 
  -5   9  19        1.36       15.26     11.79 o 
  -4   9  19       20.56       38.04     24.71 o 
  -3   9  19       12.23       32.35     13.07 o 
  -2   9  19        4.95       32.50     17.05 o 
  -1   9  19       38.58       51.85     12.93 o 
   0   9  19       32.25       31.24     13.00 o 
   1   9  19       37.19       53.20     12.27 o 
   2   9  19        4.73      -20.87     20.87 o 
   3   9  19       12.58        9.76     18.05 o 
   4   9  19       21.32        7.75     20.64 o 
   5   9  19        1.17       -0.52     19.01 o 
   6   9  19        8.47       49.82     19.62 o 
   7   9  19        4.22      -32.40     35.93 o 
  -4  10  19        2.51       15.17     33.56 o 
  -3  10  19        4.04       21.27     17.24 o 
  -2  10  19       11.65       27.41     19.34 o 
  -1  10  19       24.12       45.63     14.30 o 
   0  10  19       13.11       29.81     14.44 o 
   1  10  19       24.55       29.69     16.38 o 
   2  10  19       11.31       14.08     18.67 o 
   3  10  19        3.90       97.98     28.22 o 
   4  10  19        2.30       42.30     24.64 o 
   0   0  20       16.75       21.38     21.34 o 
   1   0  20       94.11      119.01     30.98 o 
   2   0  20      289.77      336.51     61.75 o 
   3   0  20       40.36       54.44     15.31 o 
   4   0  20       45.99       -1.11     14.74 o 
   5   0  20        9.05      -11.47     19.74 o 
   6   0  20        8.24       45.10     17.02 o 
   7   0  20       27.66       34.77     13.98 o 
   8   0  20       12.49      -17.71     17.71 o 
  -8   1  20       20.40       36.41     27.50 o 
  -7   1  20        1.31       29.37     16.36 o 
  -6   1  20        5.51       24.78     16.76 o 
  -5   1  20        3.44        5.35     14.82 o 
  -4   1  20        9.12       17.63     13.19 o 
  -3   1  20      169.03      163.19     28.75 o 
  -2   1  20       89.95       90.62     23.71 o 
  -1   1  20       77.23       83.34     21.05 o 
   0   1  20      119.05      116.56     30.99 o 
   1   1  20       81.74       88.44     25.08 o 
   2   1  20       88.76       55.84     15.42 o 
   3   1  20      169.06      166.27     44.32 o 
   4   1  20        9.87       54.47     20.79 o 
   5   1  20        3.09       15.13     13.49 o 
   6   1  20        4.85       44.82     18.11 o 
   7   1  20        1.43      -10.96     10.96 o 
   8   1  20       20.57       81.04     39.84 o 
  -8   2  20        2.12      100.44     66.93 o 
  -7   2  20        5.59        4.52     11.93 o 
  -6   2  20        8.59       18.24     22.91 o 
  -5   2  20       15.72       16.40     22.66 o 
  -4   2  20       30.03       35.19     40.05 o 
  -3   2  20       48.05       33.18     17.59 o 
  -2   2  20       23.57        8.88      9.34 o 
  -1   2  20       19.48       27.93     11.03 o 
   0   2  20      139.20      153.75     30.61 o 
   1   2  20       19.77       23.59     13.92 o 
   2   2  20       21.83       24.92      7.55 o 
   3   2  20       47.26       52.48     23.37 o 
   4   2  20       31.57       15.75     11.30 o 
   5   2  20       15.92       23.58     17.59 o 
   6   2  20        8.45        6.72     18.76 o 
   7   2  20        5.50       23.31     17.14 o 
   8   2  20        2.17        2.99     13.75 o 
  -8   3  20       50.01      -14.48     33.39 o 
  -7   3  20        8.09       14.03     13.78 o 
  -6   3  20       27.95       45.26     19.88 o 
  -5   3  20        6.06        8.87     21.12 o 
  -4   3  20       13.28       15.56     17.37 o 
  -3   3  20      110.47      131.07     24.92 o 
  -2   3  20        8.60       15.46     17.36 o 
  -1   3  20       30.24       21.38     13.11 o 
   0   3  20      549.37      714.27    170.97 o 
   1   3  20       30.06        9.82     12.11 o 
   2   3  20        8.32       -3.43     11.88 o 
   3   3  20      109.71       93.74     23.70 o 
   4   3  20       13.80       27.81      6.69 o 
   5   3  20        6.21       26.53     14.80 o 
   6   3  20       28.76       29.24     12.62 o 
   7   3  20        8.41       12.49     15.39 o 
   8   3  20       48.98       62.29     43.89 o 
  -8   4  20        3.37      -19.10     35.61 o 
  -7   4  20        4.86       10.50      9.56 o 
  -6   4  20       24.90       71.24     18.59 o 
  -5   4  20        0.51      -12.36     12.36 o 
  -4   4  20       17.71        8.64     13.45 o 
  -3   4  20       39.89       27.07     11.10 o 
  -2   4  20      104.11      109.50     22.31 o 
  -1   4  20        8.00       24.06     15.48 o 
   0   4  20        3.68        4.72     12.28 o 
   1   4  20        7.73        5.90     10.17 o 
   2   4  20      103.73      110.91     20.62 o 
   3   4  20       40.92       42.51     14.41 o 
   4   4  20       17.79       13.77     12.98 o 
   5   4  20        0.73       12.03     10.25 o 
   6   4  20       24.84       63.78     21.78 o 
   7   4  20        5.08        6.68     13.22 o 
   8   4  20        3.21       49.27     37.97 o 
  -7   5  20        4.80       26.75     13.26 o 
  -6   5  20        1.16       20.14     24.53 o 
  -5   5  20        9.52       67.90     21.02 o 
  -4   5  20        8.50        6.92     22.41 o 
  -3   5  20       91.19      107.26     21.79 o 
  -2   5  20        8.70        9.36      7.98 o 
  -1   5  20       13.21       38.15     12.85 o 
   0   5  20        3.16       -2.49     12.95 o 
   1   5  20       11.92       10.29     15.43 o 
   2   5  20        8.94       -0.04     10.34 o 
   3   5  20       91.40       97.34     21.88 o 
   4   5  20        8.56       10.18     10.46 o 
   5   5  20        9.81       33.95     15.03 o 
   6   5  20        1.15       28.14     11.84 o 
   7   5  20        4.60       28.35     13.41 o 
  -7   6  20        2.94       18.39     16.09 o 
  -6   6  20       16.28       34.82     16.18 o 
  -5   6  20       46.97        6.33     15.75 o 
  -4   6  20       12.99       34.19     11.64 o 
  -3   6  20       26.25       59.64     23.23 o 
  -2   6  20       41.04       31.54     16.54 o 
  -1   6  20       23.41       28.90     16.13 o 
   0   6  20       31.26       73.83     21.38 o 
   1   6  20       23.32       17.03      9.18 o 
   2   6  20       42.26       46.84     17.67 o 
   3   6  20       26.33       42.91     10.71 o 
   4   6  20       14.03       32.45     14.70 o 
   5   6  20       46.90       21.14     14.58 o 
   6   6  20       15.94       27.91     15.57 o 
   7   6  20        2.91        6.00     12.44 o 
  -7   7  20        4.48        0.45     15.44 o 
  -6   7  20        6.32       11.97     18.65 o 
  -5   7  20        9.19       23.27     11.32 o 
  -4   7  20        1.00       18.72     13.09 o 
  -3   7  20       28.92       34.77     17.00 o 
  -2   7  20        5.26       21.74     87.41 o 
  -1   7  20       29.48        6.97     11.17 o 
   0   7  20       29.90        2.32     11.31 o 
   1   7  20       30.14        9.91     12.77 o 
   2   7  20        5.48       41.27     26.47 o 
   3   7  20       28.08       40.57     18.15 o 
   4   7  20        1.03       -2.64     11.70 o 
   5   7  20        9.31        1.65     12.32 o 
   6   7  20        6.00      -10.44     10.44 o 
   7   7  20        4.51       19.16     10.20 o 
  -6   8  20        0.70       -1.22     30.74 o 
  -5   8  20        5.77       11.94     13.89 o 
  -4   8  20       20.37       33.62     19.28 o 
  -3   8  20        8.14       -5.53     11.24 o 
  -2   8  20       20.02       22.82     11.63 o 
  -1   8  20        3.66        3.91     10.22 o 
   0   8  20       48.03       59.85     19.67 o 
   1   8  20        3.76        1.57     13.15 o 
   2   8  20       19.00       26.89     12.55 o 
   3   8  20        7.82       17.56     17.28 o 
   4   8  20       20.83        4.77     20.94 o 
   5   8  20        5.47       28.06     20.83 o 
   6   8  20        0.75       52.94     27.97 o 
  -4   9  20       19.84       11.30     16.49 o 
  -3   9  20        7.38        6.49     17.53 o 
  -2   9  20       16.98       12.33     11.86 o 
  -1   9  20        4.60       36.51     14.75 o 
   0   9  20        1.10       26.33     18.75 o 
   1   9  20        4.76      -14.74     14.74 o 
   2   9  20       17.39        3.41     12.57 o 
   3   9  20        7.23       46.98     30.47 o 
   4   9  20       19.38       23.68     33.42 o 
   1   0  21       24.56       65.81     18.55 o 
   2   0  21        3.33       25.56     20.33 o 
   3   0  21       19.07       21.07     17.74 o 
   4   0  21        8.60       -0.13      8.09 o 
   5   0  21        8.91       38.91     12.67 o 
   6   0  21        0.06       31.62     22.11 o 
   7   0  21       22.48       38.72     23.21 o 
   8   0  21        0.77      154.10     93.03 o 
  -8   1  21       11.88       95.80     65.31 o 
  -7   1  21       38.06       20.00     23.03 o 
  -6   1  21        4.78       32.60     17.16 o 
  -5   1  21       54.10       48.82     19.39 o 
  -4   1  21       27.06       11.36      9.42 o 
  -3   1  21        2.75       28.44      8.59 o 
  -2   1  21       85.45      111.76     21.86 o 
  -1   1  21       26.14       23.36     17.71 o 
   0   1  21        2.93       26.54     12.90 o 
   1   1  21       25.71       48.40     17.90 o 
   2   1  21       85.09       94.66     30.00 o 
   3   1  21        3.00        2.44     13.71 o 
   4   1  21       27.89        2.84     11.03 o 
   5   1  21       53.30       54.57     18.83 o 
   6   1  21        4.31       24.07     13.67 o 
   7   1  21       38.67       32.01     18.23 o 
  -8   2  21       16.86      -22.25     34.88 o 
  -7   2  21        6.04       32.67     15.20 o 
  -6   2  21        5.20       -4.12     10.18 o 
  -5   2  21        7.38        9.26      9.77 o 
  -4   2  21        7.38       13.84     13.23 o 
  -3   2  21       55.85       66.20     40.28 o 
  -2   2  21       35.85       49.91     23.89 o 
  -1   2  21       39.95       63.33     37.81 o 
   0   2  21       46.34       26.62     35.25 o 
   1   2  21       41.89       51.84     21.60 o 
   2   2  21       34.47       19.12     15.72 o 
   3   2  21       54.95      102.80     23.34 o 
   4   2  21        7.72        0.81     11.69 o 
   5   2  21        7.07        4.32     21.80 o 
   6   2  21        5.16       16.10     19.92 o 
   7   2  21        6.25       20.44     25.38 o 
  -7   3  21        2.40       20.93     23.62 o 
  -6   3  21        7.36       10.88     13.96 o 
  -5   3  21       11.23       23.98     16.78 o 
  -4   3  21      116.20       98.04     16.97 o 
  -3   3  21       87.03       46.71     27.64 o 
  -2   3  21        5.80       20.08     28.73 o 
  -1   3  21       15.27       25.29     22.46 o 
   0   3  21        1.11       -7.57     13.90 o 
   1   3  21       16.69       16.07     15.14 o 
   2   3  21        5.73       20.71     22.81 o 
   3   3  21       86.18       53.07     20.10 o 
   4   3  21      115.83      106.52     26.80 o 
   5   3  21       11.31        5.23     12.97 o 
   6   3  21        7.61       18.83     10.31 o 
   7   3  21        2.14       25.80     15.96 o 
  -7   4  21       13.35        8.78     12.11 o 
  -6   4  21       37.84       25.81     15.38 o 
  -5   4  21        4.62       27.31     11.71 o 
  -4   4  21       10.43      -17.08     17.08 o 
  -3   4  21       15.64       46.60     27.12 o 
  -2   4  21       59.85       52.63     36.38 o 
  -1   4  21       25.68        4.82     11.85 o 
   0   4  21        6.43       24.33     13.94 o 
   1   4  21       25.74       30.47     13.15 o 
   2   4  21       60.52       52.17     17.86 o 
   3   4  21       15.54       14.79     16.45 o 
   4   4  21       10.05        9.10      8.62 o 
   5   4  21        4.87       -1.01     12.00 o 
   6   4  21       38.00       26.35     12.02 o 
   7   4  21       12.94        4.19     16.40 o 
  -7   5  21       14.86       14.80     14.18 o 
  -6   5  21       26.41       -0.87      9.89 o 
  -5   5  21       40.55       37.47     15.16 o 
  -4   5  21        6.07       21.17     13.37 o 
  -3   5  21        5.24       14.99     14.29 o 
  -2   5  21        0.27       28.81     31.72 o 
  -1   5  21       66.02       27.51     14.35 o 
   0   5  21        4.84        7.49      9.64 o 
   1   5  21       66.91       57.47     17.03 o 
   2   5  21        0.24       11.26     10.48 o 
   3   5  21        4.63       23.55     16.10 o 
   4   5  21        5.81       -2.47     20.30 o 
   5   5  21       40.81       49.86     22.03 o 
   6   5  21       26.73       29.88     19.28 o 
   7   5  21       14.61       28.39     13.47 o 
  -7   6  21        2.73       12.27     46.94 o 
  -6   6  21        7.40       21.43     16.52 o 
  -5   6  21       16.72        4.37     21.21 o 
  -4   6  21       19.31       55.94     20.98 o 
  -3   6  21        1.48        2.94     12.95 o 
  -2   6  21        4.42       20.47     11.44 o 
  -1   6  21       30.35       35.02     14.87 o 
   0   6  21       27.29       13.80     16.85 o 
   1   6  21       29.89       57.60     14.71 o 
   2   6  21        4.38       27.02     14.43 o 
   3   6  21        1.41       39.06     15.04 o 
   4   6  21       19.61       41.87     15.59 o 
   5   6  21       16.80       13.78     11.72 o 
   6   6  21        7.29       14.66     20.22 o 
   7   6  21        2.39        5.03     41.41 o 
  -5   7  21        7.30       64.57     38.05 o 
  -4   7  21       52.32       14.00     12.79 o 
  -3   7  21       25.73       36.40     21.31 o 
  -2   7  21       16.59       -5.05     12.74 o 
  -1   7  21        0.49        8.60      8.74 o 
   0   7  21       12.95        6.05     13.18 o 
   1   7  21        0.53       18.96     15.32 o 
   2   7  21       16.10       -7.58     13.14 o 
   3   7  21       25.14       24.70     16.40 o 
   4   7  21       52.19       53.26     24.53 o 
   5   7  21        7.32        7.97     10.93 o 
  -3   8  21       12.98       27.67     21.00 o 
  -2   8  21       14.08       -8.03     21.82 o 
  -1   8  21        6.06       11.46     18.71 o 
   0   8  21        6.04       12.27     11.98 o 
   1   8  21        6.22       15.74     18.66 o 
   2   8  21       13.81       14.97     12.78 o 
   3   8  21       12.99       12.59     22.04 o 
   0   0  22        2.55       16.30     13.78 o 
   1   0  22       38.08       42.41      8.76 o 
   2   0  22       36.37       62.66     17.04 o 
   3   0  22       17.64       24.26     18.72 o 
   4   0  22       14.27      106.67     34.72 o 
   5   0  22        2.03       37.98     18.79 o 
   6   0  22        0.84       40.69     26.77 o 
   7   0  22        2.70       15.17     20.42 o 
  -7   1  22       13.78       19.86     23.46 o 
  -6   1  22        4.82       10.22      8.66 o 
  -5   1  22       22.72       -6.49     50.24 o 
  -4   1  22       36.84       19.36     18.96 o 
  -3   1  22       30.32       30.45     15.46 o 
  -2   1  22      146.12      200.15     41.02 o 
  -1   1  22       25.95       45.38     16.04 o 
   0   1  22       12.73        9.47     11.69 o 
   1   1  22       26.61       26.13     17.79 o 
   2   1  22      144.07      183.51     40.35 o 
   3   1  22       28.95       58.10     15.53 o 
   4   1  22       38.08       38.13     16.85 o 
   5   1  22       23.35        3.84     32.86 o 
   6   1  22        4.57        0.13     13.46 o 
   7   1  22       13.79       30.06     14.91 o 
  -7   2  22       39.12       32.00     25.48 o 
  -6   2  22        4.23      -10.98     10.98 o 
  -5   2  22       23.43       28.63     15.36 o 
  -4   2  22        8.32       17.15     32.59 o 
  -3   2  22        9.84       27.42     16.61 o 
  -2   2  22       27.19       46.19    152.47 o 
  -1   2  22        5.31        1.99      9.60 o 
   0   2  22        8.06       -9.60      9.89 o 
   1   2  22        5.39       -0.13     12.69 o 
   2   2  22       27.76       49.24     26.52 o 
   3   2  22       10.15       16.88     25.94 o 
   4   2  22        8.07       11.46     11.71 o 
   5   2  22       23.18        2.88     13.00 o 
   6   2  22        4.37        6.48     15.83 o 
   7   2  22       39.00       38.39     18.73 o 
  -7   3  22        1.30        5.78     47.07 o 
  -6   3  22       45.35       25.75     23.79 o 
  -5   3  22        5.62       22.09     13.61 o 
  -4   3  22        2.89       35.08     16.11 o 
  -3   3  22        3.95       40.20     11.77 o 
  -2   3  22        6.83       57.11     37.89 o 
  -1   3  22       19.13       32.85     10.86 o 
   0   3  22        9.90       -9.53     11.99 o 
   1   3  22       18.67       22.38      9.11 o 
   2   3  22        6.84       33.19     46.91 o 
   3   3  22        3.99       22.45     15.00 o 
   4   3  22        3.25       12.77     10.07 o 
   5   3  22        5.70       30.51     16.63 o 
   6   3  22       45.92       43.87     17.30 o 
   7   3  22        1.32        8.87     14.49 o 
  -7   4  22       16.77        8.68     19.14 o 
  -6   4  22       10.43       10.51     34.89 o 
  -5   4  22        5.74       29.50     38.33 o 
  -4   4  22        1.13       14.85     12.13 o 
  -3   4  22        2.28       33.12     13.16 o 
  -2   4  22        3.76        4.39     15.79 o 
  -1   4  22       38.62       39.19     16.66 o 
   0   4  22        0.77       32.43      6.92 o 
   1   4  22       38.69       26.04      9.66 o 
   2   4  22        3.72       18.66     13.37 o 
   3   4  22        2.00       42.63     15.98 o 
   4   4  22        1.21       21.70     17.55 o 
   5   4  22        6.33       40.02     29.09 o 
   6   4  22       10.74       25.57     16.59 o 
   7   4  22       16.59        0.68     24.30 o 
  -6   5  22        9.19       51.10     28.24 o 
  -5   5  22        8.59       18.12     12.48 o 
  -4   5  22        8.58        8.86     12.36 o 
  -3   5  22        9.48       30.39     15.71 o 
  -2   5  22       37.18       35.98     19.63 o 
  -1   5  22        1.68        2.41      9.31 o 
   0   5  22        0.04       -8.83      8.83 o 
   1   5  22        1.86       13.16     11.26 o 
   2   5  22       36.98       34.04     15.01 o 
   3   5  22        9.34       -2.58     24.91 o 
   4   5  22        8.78       48.55     21.18 o 
   5   5  22        8.84       13.60     16.90 o 
   6   5  22        9.01       -0.45     16.52 o 
  -4   6  22       40.39       70.43     44.34 o 
  -3   6  22       27.64       34.53     15.57 o 
  -2   6  22        0.74      -14.51     14.51 o 
  -1   6  22        8.07       27.68     17.06 o 
   0   6  22       35.52       17.47     17.70 o 
   1   6  22        7.66       28.67     12.65 o 
   2   6  22        0.95      -10.15     13.68 o 
   3   6  22       28.75        3.52     15.72 o 
   4   6  22       39.39       20.80     14.79 o 
   0   7  22        1.23       38.16     33.35 o 
   1   7  22       38.43       32.66     31.03 o 
   1   0  23       39.45       42.03     18.82 o 
   2   0  23       34.34        1.18     18.94 o 
   3   0  23        0.05       -5.73     16.62 o 
   4   0  23        2.86       26.16     15.51 o 
   5   0  23        6.82       22.72     12.86 o 
  -6   1  23       37.13        2.43     31.95 o 
  -5   1  23       28.61        2.01     13.25 o 
  -4   1  23       12.93        1.74     13.08 o 
  -3   1  23       15.58        7.25     18.60 o 
  -2   1  23        4.91      -17.97     17.97 o 
  -1   1  23       14.80       19.59     17.18 o 
   0   1  23        0.28       28.72     41.33 o 
   1   1  23       15.09        3.45     15.66 o 
   2   1  23        5.17        4.19     19.27 o 
   3   1  23       15.74       42.23     31.83 o 
   4   1  23       13.45       15.64     16.78 o 
   6   1  23       36.89       27.82     27.59 o 
  -5   2  23        0.36       -9.91     18.52 o 
  -4   2  23        0.33       22.94     21.77 o 
  -3   2  23        7.70       21.50     19.26 o 
  -2   2  23       33.20        7.73     24.98 o 
  -1   2  23       13.47       30.89     12.66 o 
   0   2  23       34.33       25.10     12.92 o 
   1   2  23       13.82       24.42     23.58 o 
   2   2  23       34.29       21.07     23.72 o 
   3   2  23        7.85        3.92     15.37 o 
   4   2  23        0.39       10.39     38.27 o 
   5   2  23        0.35       63.41     30.09 o 
   6   2  23        0.63       49.55     37.68 o 
  -5   3  23        0.76        0.97     45.32 o 
  -4   3  23        0.10       24.27     23.50 o 
  -3   3  23       32.40       47.85     18.99 o 
  -2   3  23       52.66       44.29     16.87 o 
  -1   3  23        8.16       49.78     52.55 o 
   0   3  23       10.71       -8.79     13.75 o 
   1   3  23        8.19       25.93     12.82 o 
   2   3  23       52.95       46.17     29.40 o 
   3   3  23       32.33       24.64     16.34 o 
   4   3  23        0.11       24.85     19.29 o 
   5   3  23        0.85      -22.34     38.61 o 
  -4   4  23       10.44       41.19     25.00 o 
  -3   4  23       80.39       78.00     40.22 o 
  -2   4  23       21.50       -9.49     21.66 o 
  -1   4  23       40.72       25.70     19.59 o 
   0   4  23        1.85       -3.71     18.15 o 
   1   4  23       39.13       10.52     13.71 o 
   2   4  23       21.91       16.86     13.77 o 
   3   4  23       81.77       68.50     23.28 o 
   4   4  23        9.98       10.18     18.62 o 
  -1   5  23        7.17        8.37     19.73 o 
   0   5  23        1.12       38.06     34.79 o 
   1   5  23        7.40       51.34     33.80 o 
  -1   1  24        1.77       38.54     30.97 o 
   0   1  24       12.71       26.67     30.68 o 
                                                 
